# Supplementary material for: Thiamin (vitamin B1, thiamine) transfer in the aquatic food web from lower to higher trophic levels
Source: PLoS One. 2024 Dec 2;19(12):e0308844. doi: 10.1371/journal.pone.0308844 (PMC11611157; doi:10.1371/journal.pone.0308844)
Supplement: S2 File — (XLSX) [file pone.0308844.s002.xlsx]

## Sheet: Abiotic factors
Date	Day	Mesocosm	Treatment	Temp	Sal	pH	Chla ug L-1	NH4-N (µg/l)	NO2+NO3-N (µg/l)	PO4-P (µg/l)	Si (µg/l)	TotP (µg/l)	TotN (µg/l)	N:P	Treatment	Replicate	Timepoint
20190601	Day 0	1	low Thi- low N	11	5.4	8.25	3.30613	4.52767	1.1	9.4914	203.606	25.9588	298.3	0.592923	C	1	0
20190601	Day 0	2	low Thi-high N	11.3	5.5	8.29	2.86296	5.28956	40.3386	9.3928	191.34	24.964	295.62	4.85778	N	1	0
20190601	Day 0	3	high Thi- low N	11.2	5.5	8.27	3.13995	4.03519	3.34225	10.6402	221.295	27.1049	346.252	0.693353	Thi	1	0
20190601	Day 0	4	high N- high Thi	11.3	5.5	8.29	3.57271	4.52767	41.0063	8.73585	193.755	25.7146	306.943	5.21231	N_Thi	1	0
20190601	Day 0	5	low Thi- low N	11	5.5	8.23	3.1564	4.2737	1.3	9.48437	210.921	25.3898	292.495	0.587673	C	2	0
20190601	Day 0	6	low Thi-high N	11.2	5.5	8.27	3.05417	4.52767	48.2628	9.93495	208.705	26.3128	326.014	5.31361	N	2	0
20190601	Day 0	7	high Thi- low N	11.3	5.5	8.26	3.50432	4.78163	1	9.2916	202.483	25.757	323.659	0.622243	Thi	2	0
20190601	Day 0	8	high N- high Thi	11.2	5.5	8.29	3.25401	4.78163	56.7099	10.2405	233.247	25.6017	368.685	6.00476	N_Thi	2	0
20190601	Day 0	9	low Thi- low N	10.9	5.5	8.28	2.84235	3.53985	1.6	10.1722	210.433	27.0887	319.702	0.505282	C	3	0
20190601	Day 0	10	low Thi-high N	11	5.5	8.25	3.13356	5.0356	57.211	10.5595	224.361	29.1774	356.513	5.89487	N	3	0
20190601	Day 0	11	high Thi- low N	11.2	5.5	8.23	3.65463	5.0356	2.1	11.3364	246.279	29.6652	326.158	0.629443	Thi	3	0
20190601	Day 0	12	high N- high Thi	11.5	5.5	8.26	3.97362	4.52767	57.0466	10.3426	206.929	28.2874	397.1	5.95343	N_Thi	3	0
20190602	Day 1	1	low Thi- low N	10.9	5.5	8.24	3.3887								C	1	1
20190602	Day 1	2	low Thi-high N	11.2	5.5	8.27	5.40209								N	1	1
20190602	Day 1	3	high Thi- low N	10.9	5.5	8.28	3.64185								Thi	1	1
20190602	Day 1	4	high N- high Thi	11.1	5.5	8.31	6.53052								N_Thi	1	1
20190602	Day 1	5	low Thi- low N	10.8	5.5	8.28	3.3849								C	2	1
20190602	Day 1	6	low Thi-high N	11	5.5	8.29	5.37138								N	2	1
20190602	Day 1	7	high Thi- low N	10.8	5.5	8.28	3.64206								Thi	2	1
20190602	Day 1	8	high N- high Thi	11.7	5.5	8.3	5.72307								N_Thi	2	1
20190602	Day 1	9	low Thi- low N	10.9	5.5	8.73	3.87735								C	3	1
20190602	Day 1	10	low Thi-high N	10.9	5.5	8.28	5.85168								N	3	1
20190602	Day 1	11	high Thi- low N	11.3	5.5	8.25	3.87387								Thi	3	1
20190602	Day 1	12	high N- high Thi	11.1	5.5	8.28	5.40874								N_Thi	3	1
20190603	Day 2	1	low Thi- low N	11	5.5	8.25	3.54993								C	1	2
20190603	Day 2	2	low Thi-high N	11.1	5.5	8.31	7.90619								N	1	2
20190603	Day 2	3	high Thi- low N	11.8	5.5	8.29	3.56485								Thi	1	2
20190603	Day 2	4	high N- high Thi	11	5.5	8.35	8.98401								N_Thi	1	2
20190603	Day 2	5	low Thi- low N	10.9	5.5	8.29	3.99424								C	2	2
20190603	Day 2	6	low Thi-high N	11.2	5.5	8.33	7.49191								N	2	2
20190603	Day 2	7	high Thi- low N	10.9	5.5	8.27	4.67804								Thi	2	2
20190603	Day 2	8	high N- high Thi	10.9	5.5	8.29	9.63688								N_Thi	2	2
20190603	Day 2	9	low Thi- low N	10.8	5.5	8.36	3.8932								C	3	2
20190603	Day 2	10	low Thi-high N	10.9	5.5	8.33	8.97562								N	3	2
20190603	Day 2	11	high Thi- low N	10.8	5.5	8.3	4.85921								Thi	3	2
20190603	Day 2	12	high N- high Thi	10.9	5.5	8.32	8.92739								N_Thi	3	2
20190604	Day 3	1	low Thi- low N	11.5	5.5	8.25	2.37925	4.42975	1.1	7.4502	211.587	24.7847	320.452	0.742228	C	1	3
20190604	Day 3	2	low Thi-high N				7.59216	4.68238	1.8	3.91755	180.563	23.2041	323.018	1.6547	N	1	3
20190604	Day 3	3	high Thi- low N				2.48346	4.68238	1	8.35103	211.47	25.7091	350.337	0.680441	Thi	1	3
20190604	Day 3	4	high N- high Thi				7.88635	5.44028	1.1	4.4711	231.437	25.175	392.086	1.46279	N_Thi	1	3
20190604	Day 3	5	low Thi- low N	11	5.5	8.26	2.61857	5.44028	1.5	7.76897	224.126	26.6899	327.347	0.893334	C	2	3
20190604	Day 3	6	low Thi-high N				7.39565	6.19818	4.21203	3.76713	185.302	22.5913	333.798	2.76343	N	2	3
20190604	Day 3	7	high Thi- low N				2.48984	5.69292	1.5	7.6524	188.52	25.0445	326.554	0.939955	Thi	2	3
20190604	Day 3	8	high N- high Thi				8.8286	5.44028	1.3	4.31387	219.298	25.2528	360.861	1.56247	N_Thi	2	3
20190604	Day 3	9	low Thi- low N	11.1	5.5	8.28	2.46599	5.18765	1.1	7.7095	192.851	26.4315	316.612	0.815572	C	3	3
20190604	Day 3	10	low Thi-high N				8.221	8.38591	4.52113	4.63883	218.944	24.7637	364.8	2.78239	N	3	3
20190604	Day 3	11	high Thi- low N				2.95618	4.68238	1.9	8.22207	237.751	24.258	328.817	0.800575	Thi	3	3
20190604	Day 3	12	high N- high Thi				9.47872	6.70345	1.5	4.63197	199.402	27.0285	405.243	1.77105	N_Thi	3	3
20190605	Day 4	1	low Thi- low N	12.7		8.24	2.04761								C	1	4
20190605	Day 4	2	low Thi-high N	12.3		8.43	7.63307								N	1	4
20190605	Day 4	3	high Thi- low N	12.2		8.25	2.58967								Thi	1	4
20190605	Day 4	4	high N- high Thi	12.3		8.46	8.33696								N_Thi	1	4
20190605	Day 4	5	low Thi- low N	12.3		8.25	2.55723								C	2	4
20190605	Day 4	6	low Thi-high N	12.2		8.45	7.77724								N	2	4
20190605	Day 4	7	high Thi- low N	12.3		8.24	2.75263								Thi	2	4
20190605	Day 4	8	high N- high Thi	12.2		8.47	7.96055								N_Thi	2	4
20190605	Day 4	9	low Thi- low N	12.7		8.24	2.36702								C	3	4
20190605	Day 4	10	low Thi-high N	12.2		8.48	8.88888								N	3	4
20190605	Day 4	11	high Thi- low N	12.1		8.33	3.23052								Thi	3	4
20190605	Day 4	12	high N- high Thi	12.6		8.96	8.43443								N_Thi	3	4
20190606	Day 5	1	low Thi- low N	14.7		8.21	1.75543								C	1	5
20190606	Day 5	2	low Thi-high N	14		8.5	5.30535								N	1	5
20190606	Day 5	3	high Thi- low N	14		8.26	2.07996								Thi	1	5
20190606	Day 5	4	high N- high Thi	14.1		8.48	5.87003								N_Thi	1	5
20190606	Day 5	5	low Thi- low N	13.5		8.23	2.18643								C	2	5
20190606	Day 5	6	low Thi-high N	14.2		8.49	6.3319								N	2	5
20190606	Day 5	7	high Thi- low N	14.6		8.21	2.07996								Thi	2	5
20190606	Day 5	8	high N- high Thi	14.7		8.48	5.87003								N_Thi	2	5
20190606	Day 5	9	low Thi- low N	13.8		8.22	1.97093								C	3	5
20190606	Day 5	10	low Thi-high N	14.2		8.49	5.81863								N	3	5
20190606	Day 5	11	high Thi- low N	14.5		8.24	2.07996								Thi	3	5
20190606	Day 5	12	high N- high Thi	14.4		8.48	5.87003								N_Thi	3	5
20190607	Day 6	1	low Thi- low N	16.5		8.21	1.74986	4.17712	1	6.8245	197.466	24.1502	334.272	0.758608	C	1	6
20190607	Day 6	2	low Thi-high N	16.7		8.46	4.0899	4.93502	1.7	3.98625	153.225	23.4328	384.775	1.66448	N	1	6
20190607	Day 6	3	high Thi- low N	16.8		8.19	1.78155	5.44028	1.5	7.04873	206.538	24.5132	353.038	0.984614	Thi	1	6
20190607	Day 6	4	high N- high Thi	17.6		8.46	4.28734	4.68238	1.4	3.7658	182.07	23.514	381.531	1.61516	N_Thi	1	6
20190607	Day 6	5	low Thi- low N	16.9		8.19	2.11054	4.68238	4.28217	6.8777	195.944	26.4834	360.542	1.30342	C	2	6
20190607	Day 6	6	low Thi-high N	16.6		8.49	4.46365	4.68238	1.3	3.61183	144.367	24.6733	376.441	1.65633	N	2	6
20190607	Day 6	7	high Thi- low N	16.8		8.14	1.6042	4.42975	1.7	6.33943	188.668	24.1078	350.692	0.966924	Thi	2	6
20190607	Day 6	8	high N- high Thi	17.8		8.45	4.6752	5.76888	1.8	4.1115	175.492	25.3304	411.6	1.84091	N_Thi	2	6
20190607	Day 6	9	low Thi- low N	16.7		8.19	1.58342	3.92448	1.6	6.04927	197.779	22.1662	353.333	0.913249	C	3	6
20190607	Day 6	10	low Thi-high N	17.3		8.48	4.71754	5.18765	1.5	3.49545	158.606	26.9336	373.086	1.91324	N	3	6
20190607	Day 6	11	high Thi- low N	16.8		8.2	1.95673	4.17712	1.4	7.44827	216.776	24.8817	322.029	0.748781	Thi	3	6
20190607	Day 6	12	high N- high Thi	17.8		8.43	3.95641	6.70345	2	4.2986	153.985	23.5221	398.582	2.02472	N_Thi	3	6
20190608	Day 7	1	low Thi- low N	17.7		8.16	1.60209								C	1	7
20190608	Day 7	2	low Thi-high N	18.1		8.45	3.13525								N	1	7
20190608	Day 7	3	high Thi- low N	18.1		8.18	1.52174								Thi	1	7
20190608	Day 7	4	high N- high Thi	18.6		8.48	4.56844								N_Thi	1	7
20190608	Day 7	5	low Thi- low N	18.2		8.18	1.82014								C	2	7
20190608	Day 7	6	low Thi-high N	18.2		8.49	4.47154								N	2	7
20190608	Day 7	7	high Thi- low N	18.3		8.18	1.64241								Thi	2	7
20190608	Day 7	8	high N- high Thi	18.5		8.48	4.40372								N_Thi	2	7
20190608	Day 7	9	low Thi- low N	18.1		8.18	1.67161								C	3	7
20190608	Day 7	10	low Thi-high N	18.4		8.49	4.24297								N	3	7
20190608	Day 7	11	high Thi- low N	18.6		8.22	1.73321								Thi	3	7
20190608	Day 7	12	high N- high Thi	18.8		8.43	3.9444								N_Thi	3	7
20190609	Day 8	1	low Thi- low N	17.6		8.16	1.63069								C	1	8
20190609	Day 8	2	low Thi-high N	17.8		8.47	3.47124								N	1	8
20190609	Day 8	3	high Thi- low N	18		8.17	1.59457								Thi	1	8
20190609	Day 8	4	high N- high Thi	17.8		8.48	3.52588								N_Thi	1	8
20190609	Day 8	5	low Thi- low N	17.6		8.18	1.81497								C	2	8
20190609	Day 8	6	low Thi-high N	17.6		8.5	3.69446								N	2	8
20190609	Day 8	7	high Thi- low N	17.9		8.17	1.59457								Thi	2	8
20190609	Day 8	8	high N- high Thi	18		8.44	3.52588								N_Thi	2	8
20190609	Day 8	9	low Thi- low N	17.9		8.18	1.72283								C	3	8
20190609	Day 8	10	low Thi-high N	17.8		8.46	3.58285								N	3	8
20190609	Day 8	11	high Thi- low N	17.8		8.21	1.59457								Thi	3	8
20190609	Day 8	12	high N- high Thi	17.9		8.43	3.52588								N_Thi	3	8
20190610	Day 9	1	low Thi- low N	15.1		8.2	1.61977	4.8087	1.2	7.5526	208.429	25.8596	375.281	0.79558	C	1	9
20190610	Day 9	2	low Thi-high N	15.1		8.47	2.67923	4.0508	1	3.73143	100.297	20.574	352.06	1.35358	N	1	9
20190610	Day 9	3	high Thi- low N	15.1		8.21	2.32891	5.81923	2.2	5.84813	205.417	27.4764	347.567	1.37125	Thi	1	9
20190610	Day 9	4	high N- high Thi	15.2		8.5	2.92598	5.06133	1	3.58235	134.595	23.5682	379.816	1.692	N_Thi	1	9
20190610	Day 9	5	low Thi- low N	15.4		8.21	2.01153	2.8	1.2	6.11273	196.259	22.969	330.242	0.654372	C	2	9
20190610	Day 9	6	low Thi-high N	15.1		8.51	2.88155	5.06133	1.1	3.4849	92.3656	21.7785	352.764	1.76801	N	2	9
20190610	Day 9	7	high Thi- low N	15.4		8.2	2.32891	2.5	1	5.22437	169.696	19.8811	294.166	0.669938	Thi	2	9
20190610	Day 9	8	high N- high Thi	15.6		8.49	2.92598	2	1	2.69777	80.1434	18.3975	265.704	1.11203	N_Thi	2	9
20190610	Day 9	9	low Thi- low N	15.7		8.19	1.81566	2.3	1	4.90777	201.002	20.4905	303.962	0.672404	C	3	9
20190610	Day 9	10	low Thi-high N	15.3		8.52	2.78039	4.0508	1	4.38595	91.5755	23.0988	350.465	1.15159	N	3	9
20190610	Day 9	11	high Thi- low N	15		8.24	2.32891	3.54553	1.2	6.37473	212.74	20.3727	325.104	0.744429	Thi	3	9
20190610	Day 9	12	high N- high Thi	15.1		8.49	2.92598	7.33503	1.5	4.23797	93.2517	21.765	396.037	2.08473	N_Thi	3	9
20190611	Day 10	1	low Thi- low N	14.6		8.24	1.89684								C	1	10
20190611	Day 10	2	low Thi-high N	14.7		8.54	3.14106								N	1	10
20190611	Day 10	3	high Thi- low N	14.6		8.25	1.5009								Thi	1	10
20190611	Day 10	4	high N- high Thi	14.9		8.53	2.85184								N_Thi	1	10
20190611	Day 10	5	low Thi- low N	14.9		8.23	1.64644								C	2	10
20190611	Day 10	6	low Thi-high N	14.8		8.58	2.84096								N	2	10
20190611	Day 10	7	high Thi- low N	14.8		8.23	1.687								Thi	2	10
20190611	Day 10	8	high N- high Thi	15.2		8.55	3.21495								N_Thi	2	10
20190611	Day 10	9	low Thi- low N	14.8		8.26	1.33571								C	3	10
20190611	Day 10	10	low Thi-high N	15		8.57	3.35311								N	3	10
20190611	Day 10	11	high Thi- low N	15.1		8.28	1.49826								Thi	3	10
20190611	Day 10	12	high N- high Thi	15.2		8.52	2.85943								N_Thi	3	10
20190612	Day 11	1	low Thi- low N	14.3	5.5	8.21	1.26141								C	1	11
20190612	Day 11	2	low Thi-high N	14.3	5.6	8.54	2.57795								N	1	11
20190612	Day 11	3	high Thi- low N	14.3	5.5	8.24	1.53245								Thi	1	11
20190612	Day 11	4	high N- high Thi	14.1	5.6	8.54	2.64173								N_Thi	1	11
20190612	Day 11	5	low Thi- low N	14.5	5.5	8.24	1.62326								C	2	11
20190612	Day 11	6	low Thi-high N	14.3	5.6	8.56	2.80773								N	2	11
20190612	Day 11	7	high Thi- low N	14.3	5.5	8.23	1.69623								Thi	2	11
20190612	Day 11	8	high N- high Thi	14.3	5.6	8.54	3.17646								N_Thi	2	11
20190612	Day 11	9	low Thi- low N	14.5	5.5	8.24	1.24322								C	3	11
20190612	Day 11	10	low Thi-high N	14.4	5.6	8.55	3.30455								N	3	11
20190612	Day 11	11	high Thi- low N	14.3	5.6	8.27	1.494								Thi	3	11
20190612	Day 11	12	high N- high Thi	14.5	5.5	8.5	3.01978								N_Thi	3	11
20190613	Day 12	1	low Thi- low N	13.6	5.6	8.13	1.845	3.04027	4.2428	4.9614	186.684	25.1315	329.793	1.46795	C	1	12
20190613	Day 12	2	low Thi-high N	13.9	5.5	8.46	3.0071	3.04027	1	2.8498	51.5454	19.6658	330.142	1.41774	N	1	12
20190613	Day 12	3	high Thi- low N	13.6	5.5	8.2	1.58068	3.54553	1.3	6.56367	180.628	21.8501	360.298	0.738236	Thi	1	12
20190613	Day 12	4	high N- high Thi	13.5	5.6	8.45	2.61401	4.30343	1.2	3.9157	84.6017	20.2662	389.209	1.40548	N_Thi	1	12
20190613	Day 12	5	low Thi- low N	13.6	5.5	8.2	1.65221	3.54553	1.4	6.3774	172.521	23.55	355.512	0.775478	C	2	12
20190613	Day 12	6	low Thi-high N	13.9	5.5	8.5	3.25452	5.06133	1	5.1769	53.7214	27.6428	380.468	1.17084	N	2	12
20190613	Day 12	7	high Thi- low N	13.8	5.5	8.19	1.61613	3.04027	1.2	5.5839	174.896	21.6183	329.175	0.759374	Thi	2	12
20190613	Day 12	8	high N- high Thi	13.5	5.6	8.47	3.0356	5.81923	1.3	6.79187	67.828	24.9678	420.952	1.0482	N_Thi	2	12
20190613	Day 12	9	low Thi- low N	13.7	5.5	8.19	1.49068	3.54553	1.5	4.99075	191.507	21.0918	330.386	1.01098	C	3	12
20190613	Day 12	10	low Thi-high N	13.8	5.6	8.46	3.01814	4.30343	1.1	3.31663	59.0636	22.9498	365.664	1.62919	N	3	12
20190613	Day 12	11	high Thi- low N	13.6	5.6	8.23	1.62292	3.79817	1.8	7.3824	182.334	21.5819	357.058	0.758313	Thi	3	12
20190613	Day 12	12	high N- high Thi	13.5	5.5	8.43	2.59777	6.82976	1.9	3.572	67.1516	23.9908	428.272	2.44394	N_Thi	3	12
20190614	Day 13	1	low Thi- low N	14.6	5.6	8.17	1.90827								C	1	13
20190614	Day 13	2	low Thi-high N	14.6	5.6	8.43	3.08139								N	1	13
20190614	Day 13	3	high Thi- low N	14.7	5.6	8.18	1.82986								Thi	1	13
20190614	Day 13	4	high N- high Thi	14.7	5.6	8.43	3.37635								N_Thi	1	13
20190614	Day 13	5	low Thi- low N	14.6	5.5	8.19	1.91345								C	2	13
20190614	Day 13	6	low Thi-high N	14.7	5.6	8.46	2.99958								N	2	13
20190614	Day 13	7	high Thi- low N	14.7	5.5	8.18	1.9521								Thi	2	13
20190614	Day 13	8	high N- high Thi	14.7	5.6	8.42	3.68317								N_Thi	2	13
20190614	Day 13	9	low Thi- low N	14.7	5.5	8.2	1.79676								C	3	13
20190614	Day 13	10	low Thi-high N	14.7	5.6	8.43	3.41865								N	3	13
20190614	Day 13	11	high Thi- low N	14.7	5.6	8.21	1.7099								Thi	3	13
20190614	Day 13	12	high N- high Thi	14.7	5.5	8.37	2.94644								N_Thi	3	13
20190615	Day 14	1	low Thi- low N	15.3	5.6	8.16	1.88021								C	1	14
20190615	Day 14	2	low Thi-high N	15.2	5.6	8.43	3.00654								N	1	14
20190615	Day 14	3	high Thi- low N	15.4	5.6	8.2	1.97955								Thi	1	14
20190615	Day 14	4	high N- high Thi	15.4	5.6	8.42	3.38333								N_Thi	1	14
20190615	Day 14	5	low Thi- low N	15.2	5.6	8.19	2.12097								C	2	14
20190615	Day 14	6	low Thi-high N	15.2	5.6	8.45	2.83234								N	2	14
20190615	Day 14	7	high Thi- low N	15.2	5.6	8.19	2.10271								Thi	2	14
20190615	Day 14	8	high N- high Thi	15.4	5.6	8.43	3.74608								N_Thi	2	14
20190615	Day 14	9	low Thi- low N	15.2	5.5	8.21	2.07285								C	3	14
20190615	Day 14	10	low Thi-high N	15.2	5.6	8.41	3.68504								N	3	14
20190615	Day 14	11	high Thi- low N	15.3	5.5	8.22	1.96517								Thi	3	14
20190615	Day 14	12	high N- high Thi	15.6	5.5	8.4	2.87968								N_Thi	3	14
20190616	Day 15	1	low Thi- low N	15.6	5.5	8.15	1.81452								C	1	15
20190616	Day 15	2	low Thi-high N	15.6	5.5	8.42	2.82383								N	1	15
20190616	Day 15	3	high Thi- low N	15.7	5.5	8.2	1.52948								Thi	1	15
20190616	Day 15	4	high N- high Thi	15.6	5.6	8.41	3.0862								N_Thi	1	15
20190616	Day 15	5	low Thi- low N	15.6	5.5	8.19	1.97859								C	2	15
20190616	Day 15	6	low Thi-high N	15.5	5.6	8.43	2.85344								N	2	15
20190616	Day 15	7	high Thi- low N	15.6	5.5	8.19	2.26175								Thi	2	15
20190616	Day 15	8	high N- high Thi	15.6	5.5	8.41	4.48204								N_Thi	2	15
20190616	Day 15	9	low Thi- low N	15.6	5.5	8.24	1.93087								C	3	15
20190616	Day 15	10	low Thi-high N	15.5	5.5	8.4	3.25503								N	3	15
20190616	Day 15	11	high Thi- low N	15.5	5.5	8.22	1.95206								Thi	3	15
20190616	Day 15	12	high N- high Thi	15.6	5.5	8.38	3.34316								N_Thi	3	15
20190617	Day 16	1	low Thi- low N	14.6	5.5	8.17	1.1829	3.50327	1	4.69493	153.875	19.4374	336.653	0.959176	C	1	16
20190617	Day 16	2	low Thi-high N	14.7	5.6	8.45	2.61383	3.50327	1	3.47285	41.4641	19.0948	336.21	1.29671	N	1	16
20190617	Day 16	3	high Thi- low N	14.9	5.5	8.23	1.66568	4.7782	1.6	7.8178	143.491	24.4633	376.878	0.815856	Thi	1	16
20190617	Day 16	4	high N- high Thi	14.9	5.6	8.44	3.07538	4.51088	1	3.4138	38.1602	22.9803	368.281	1.61429	N_Thi	1	16
20190617	Day 16	5	low Thi- low N	14.5	5.6	8.22	1.54759	5.26658	1.7	6.00715	139.64	24.0609	344.629	1.15972	C	2	16
20190617	Day 16	6	low Thi-high N	14.8	5.6	8.45	2.0599	5.01468	1.5	2.98627	25.5764	18.7703	358.077	2.18155	N	2	16
20190617	Day 16	7	high Thi- low N	14.8	5.5	8.25	1.48958	4.51088	1.8	4.748	113.161	21.0919	321.304	1.32917	Thi	2	16
20190617	Day 16	8	high N- high Thi	15	5.6	8.42	2.94601	5.26658	1.1	3.8229	31.3599	22.2923	376.128	1.66538	N_Thi	2	16
20190617	Day 16	9	low Thi- low N	14.5	5.5	8.24	1.40484	3.50327	1	4.13753	165.25	19.109	299.279	1.08839	C	3	16
20190617	Day 16	10	low Thi-high N	15.1	5.6	8.41	3.50417	2.99946	1	3.56945	27.7946	19.6232	275.89	1.12047	N	3	16
20190617	Day 16	11	high Thi- low N	14.7	5.5	8.25	1.63311	4.51088	2	5.7542	171.25	21.5177	331.372	1.1315	Thi	3	16
20190617	Day 16	12	high N- high Thi	14.8	5.5	8.38	2.6067	6.778	1.3	5.09983	34.7128	23.8	387.987	1.58397	N_Thi	3	16

## Sheet: Thiamin
Date_sampled	Treatment	Replicate	Mesocosm	Timepoint	Sample	Fraction volume (ml)	Filtered volume (ml)	Total volume (ml)	Species	SizeFraction	Sample_ID	Serial_ID	Vial ID	TF_pmol_L_ind	TMP_pmol_L_ind	TDP_pmol_L_ind	Ttot_pmol_L_ind
2019-06-01	C	1	1	0	Phytoplankton	9000	50	200		90_200			56	4.44109	5.35973	1.88041	11.6812
2019-06-01	C	1	1	0	Phytoplankton	9000	50	200		20_90			80	9.59033	2.63189	2.49829	14.7205
2019-06-01	C	1	1	0	Phytoplankton	9000	1000	3000		3_20			116	26.7558	2.05966	3.828	32.6435
2019-06-01	C	1	1	0	Phytoplankton	9000	1000	3000		0.7_3			152	43.015	2.45587	5.09446	50.5653
2019-06-01	N	1	2	0	Phytoplankton	9000	50	200		90_200			57	4.78613	5.49852	1.76007	12.0447
2019-06-01	N	1	2	0	Phytoplankton	9000	50	200		20_90			81	9.33613	2.50545	2.34187	14.1834
2019-06-01	N	1	2	0	Phytoplankton	9000	1000	3000		3_20			117	31.8986	2.38942	4.59196	38.88
2019-06-01	N	1	2	0	Phytoplankton	9000	1000	3000		0.7_3			153	50.3007	2.89512	5.46799	58.6638
2019-06-01	Thi	1	3	0	Phytoplankton	9000	50	200		90_200			58	7.23014	5.3315	2.54108	15.1027
2019-06-01	Thi	1	3	0	Phytoplankton	9000	50	200		20_90			82	17.1189	2.94423	3.24554	23.3086
2019-06-01	Thi	1	3	0	Phytoplankton	9000	1000	3000		3_20			118	91.6475	3.77278	6.66593	102.086
2019-06-01	Thi	1	3	0	Phytoplankton	9000	1000	3000		0.7_3			154	72.6631	7.27656	11.9116	91.8512
2019-06-01	N_Thi	1	4	0	Phytoplankton	9000	50	200		90_200			59	7.22466	5.49609	2.34964	15.0704
2019-06-01	N_Thi	1	4	0	Phytoplankton	9000	50	200		20_90			83	18.3815	2.96469	3.15986	24.506
2019-06-01	N_Thi	1	4	0	Phytoplankton	9000	1000	3000		3_20			119	63.6302	3.50969	6.91641	74.0563
2019-06-01	N_Thi	1	4	0	Phytoplankton	9000	1000	3000		0.7_3			155	76.5459	9.24138	12.7711	98.5584
2019-06-01	C	2	5	0	Phytoplankton	9000	50	200		90_200			60	5.75941	5.74131	2.48614	13.9869
2019-06-01	C	2	5	0	Phytoplankton	9000	50	200		20_90			84	8.03891	2.04401	2.00871	12.0916
2019-06-01	C	2	5	0	Phytoplankton	9000	1000	3000		0.7_3			156	45.4401	2.69743	5.75027	53.8878
2019-06-01	N	2	6	0	Phytoplankton	9000	50	200		90_200			61	5.10433	5.48077	2.36055	12.9456
2019-06-01	N	2	6	0	Phytoplankton	9000	50	200		20_90			85	7.48779	2.30462	2.47229	12.2647
2019-06-01	N	2	6	0	Phytoplankton	9000	1000	3000		3_20			121	26.8538	2.17415	3.97414	33.0021
2019-06-01	N	2	6	0	Phytoplankton	9000	1000	3000		0.7_3			157	51.2443	3.20376	6.41501	60.8631
2019-06-01	Thi	2	7	0	Phytoplankton	9000	50	200		90_200			62	6.34998	5.91672	3.16401	15.4307
2019-06-01	Thi	2	7	0	Phytoplankton	9000	50	200		20_90			86	13.5146	2.36826	2.57505	18.4579
2019-06-01	Thi	2	7	0	Phytoplankton	9000	1000	3000		3_20			122	89.2173	3.48648	6.88843	99.5922
2019-06-01	Thi	2	7	0	Phytoplankton	9000	1000	3000		0.7_3			158	76.7737	10.3622	14.2242	101.36
2019-06-01	N_Thi	2	8	0	Phytoplankton	9000	50	200		90_200			63	6.14885	5.63409	2.74522	14.5282
2019-06-01	N_Thi	2	8	0	Phytoplankton	9000	50	200		20_90			87	16.6953	2.77014	3.24592	22.7114
2019-06-01	N_Thi	2	8	0	Phytoplankton	9000	1000	3000		3_20			123	92.1125	4.71783	7.99106	104.821
2019-06-01	N_Thi	2	8	0	Phytoplankton	9000	1000	3000		0.7_3			159	77.3785	8.26771	8.59108	94.2373
2019-06-01	C	3	9	0	Phytoplankton	9000	50	200		90_200			64	6.12597	5.59498	2.45795	14.1789
2019-06-01	C	3	9	0	Phytoplankton	9000	50	200		20_90			88	12.5158	2.35735	2.23832	17.1115
2019-06-01	C	3	9	0	Phytoplankton	9000	1000	3000		3_20			124	40.3831	2.42663	5.00435	47.8141
2019-06-01	C	3	9	0	Phytoplankton	9000	1000	3000		0.7_3			160	46.8555	3.53395	6.45032	56.8397
2019-06-01	N	3	10	0	Phytoplankton	9000	50	200		90_200			65	4.84418	5.393	1.94731	12.1845
2019-06-01	N	3	10	0	Phytoplankton	9000	50	200		20_90			89	6.87839	2.61442	0.736387	10.2292
2019-06-01	N	3	10	0	Phytoplankton	9000	1000	3000		3_20			125	22.6232	2.0519	3.48918	28.1643
2019-06-01	N	3	10	0	Phytoplankton	9000	1000	3000		0.7_3			161	40.8312	3.22387	4.95538	49.0105
2019-06-01	Thi	3	11	0	Phytoplankton	9000	50	200		90_200			66	9.58726	6.25807	2.74479	18.5901
2019-06-01	Thi	3	11	0	Phytoplankton	9000	50	200		20_90			90	17.3641	3.07904	3.03265	23.4758
2019-06-01	Thi	3	11	0	Phytoplankton	9000	1000	3000		3_20			126	83.8957	3.72718	6.33676	93.9597
2019-06-01	Thi	3	11	0	Phytoplankton	9000	1000	3000		0.7_3			162	71.2149	9.16027	10.1877	90.5629
2019-06-01	N_Thi	3	12	0	Phytoplankton	9000	50	200		90_200			67	10.8432	5.86229	3.71974	20.4252
2019-06-01	N_Thi	3	12	0	Phytoplankton	9000	50	200		20_90			91	22.2482	2.61389	1.6573	26.5194
2019-06-01	N_Thi	3	12	0	Phytoplankton	9000	1000	3000		3_20			127	64.486	3.10175	5.17005	72.7578
2019-06-01	N_Thi	3	12	0	Phytoplankton	9000	1000	3000		0.7_3			163	80.0338	8.71179	9.69939	98.445
2019-06-07	C	1	1	6	Phytoplankton	10000	50	200		90_200			44	4.3537	5.09294	0.784374	10.231
2019-06-07	C	1	1	6	Phytoplankton	10000	50	200		20_90			104	18.092	2.86789	2.92131	23.8812
2019-06-07	C	1	1	6	Phytoplankton	10000	1000	3000		3_20			128	19.1134	1.91882	1.78226	22.8144
2019-06-07	C	1	1	6	Phytoplankton	10000	1000	3000		0.7_3			164	69.8409	4.30325	6.50943	80.6536
2019-06-07	N	1	2	6	Phytoplankton	10000	50	200		90_200			45	5.01429	4.98095	1.06324	11.0585
2019-06-07	N	1	2	6	Phytoplankton	10000	50	200		20_90			105	28.0584	3.36111	9.85637	41.2759
2019-06-07	N	1	2	6	Phytoplankton	10000	1000	3000		3_20			129	28.1862	2.55751	1.76359	32.5073
2019-06-07	N	1	2	6	Phytoplankton	10000	1000	3000		0.7_3			165	62.5461	3.6726	6.51192	72.7306
2019-06-07	Thi	1	3	6	Phytoplankton	10000	50	200		90_200			46	5.82898	4.8861	1.6111	12.3262
2019-06-07	Thi	1	3	6	Phytoplankton	10000	50	200		20_90			106	24.5826	3.07424	5.02862	32.6855
2019-06-07	Thi	1	3	6	Phytoplankton	10000	1000	3000		3_20			130	43.0244	2.73774	3.06527	48.8274
2019-06-07	Thi	1	3	6	Phytoplankton	10000	1000	3000		0.7_3			166	99.351	17.8653	25.6468	142.863
2019-06-07	N_Thi	1	4	6	Phytoplankton	10000	50	200		90_200			47	5.77076	5.23153	1.43166	12.434
2019-06-07	N_Thi	1	4	6	Phytoplankton	10000	50	200		20_90			107	88.115	6.35061	26.9719	121.437
2019-06-07	N_Thi	1	4	6	Phytoplankton	10000	1000	3000		3_20			131	43.2448	4.71904	4.67749	52.6413
2019-06-07	N_Thi	1	4	6	Phytoplankton	10000	1000	3000		0.7_3			167	110.442	17.055	24.8439	152.341
2019-06-07	C	2	5	6	Phytoplankton	10000	50	200		90_200			48	5.29688	4.66862	0.651962	10.6175
2019-06-07	C	2	5	6	Phytoplankton	10000	50	200		20_90			108	18.5602	2.37152	4.00653	24.9382
2019-06-07	C	2	5	6	Phytoplankton	10000	1000	3000		3_20			132	19.6415	1.79481	1.78969	23.226
2019-06-07	C	2	5	6	Phytoplankton	10000	1000	3000		0.7_3			168	79.9321	3.92096	7.05535	90.9084
2019-06-07	N	2	6	6	Phytoplankton	10000	50	200		90_200			49	4.59108	4.84565	1.10291	10.5396
2019-06-07	N	2	6	6	Phytoplankton	10000	50	200		20_90			109	28.7855	3.26744	8.94784	41.0008
2019-06-07	N	2	6	6	Phytoplankton	10000	1000	3000		3_20			133	30.08	3.12712	2.62998	35.8371
2019-06-07	N	2	6	6	Phytoplankton	10000	1000	3000		0.7_3			169	64.9072	4.13503	4.13947	73.1817
2019-06-07	Thi	2	7	6	Phytoplankton	10000	50	200		90_200			50	4.88563	5.07336	1.81558	11.7746
2019-06-07	Thi	2	7	6	Phytoplankton	10000	50	200		20_90			110	26.3861	3.09217	7.22566	36.7039
2019-06-07	Thi	2	7	6	Phytoplankton	10000	1000	3000		3_20			134	54.2721	3.75916	3.31034	61.3416
2019-06-07	Thi	2	7	6	Phytoplankton	10000	1000	3000		0.7_3			170	86.5162	16.7056	21.9741	125.196
2019-06-07	N_Thi	2	8	6	Phytoplankton	10000	50	200		90_200			51	6.13709	4.64601	1.50221	12.2853
2019-06-07	N_Thi	2	8	6	Phytoplankton	10000	50	200		20_90			111	58.2719	5.27039	15.1908	78.7332
2019-06-07	N_Thi	2	8	6	Phytoplankton	10000	1000	3000		3_20			135	70.6547	6.48215	7.76368	84.9005
2019-06-07	N_Thi	2	8	6	Phytoplankton	10000	1000	3000		0.7_3			171	69.2368	3.77995	8.55313	81.5698
2019-06-07	C	3	9	6	Phytoplankton	10000	50	200		90_200			52	5.03799	4.6998	0.790143	10.5279
2019-06-07	C	3	9	6	Phytoplankton	10000	50	200		20_90			112	3.76084	4.04405	2.74905	10.5539
2019-06-07	C	3	9	6	Phytoplankton	10000	1000	3000		3_20			136	14.7768	1.74898	1.32878	17.8546
2019-06-07	C	3	9	6	Phytoplankton	10000	1000	3000		0.7_3			172	75.5661	4.77153	6.66519	87.0028
2019-06-07	N	3	10	6	Phytoplankton	10000	50	200		90_200			53	3.85431	4.58998	0.82814	9.27243
2019-06-07	N	3	10	6	Phytoplankton	10000	50	200		20_90			113	33.7644	3.37379	15.4225	52.5607
2019-06-07	N	3	10	6	Phytoplankton	10000	1000	3000		3_20			137	20.3557	2.4705	1.81743	24.6436
2019-06-07	N	3	10	6	Phytoplankton	10000	1000	3000		0.7_3			173	80.2245	17.46	26.1785	123.863
2019-06-07	Thi	3	11	6	Phytoplankton	10000	50	200		90_200			54	4.48745	4.87932	1.70463	11.0714
2019-06-07	Thi	3	11	6	Phytoplankton	10000	50	200		20_90			114	22.0296	2.92441	5.09175	30.0458
2019-06-07	Thi	3	11	6	Phytoplankton	10000	1000	3000		3_20			138	56.9296	4.29606	4.3124	65.538
2019-06-07	Thi	3	11	6	Phytoplankton	10000	1000	3000		0.7_3			174	99.5513	18.5916	27.1771	145.32
2019-06-07	N_Thi	3	12	6	Phytoplankton	10000	50	200		90_200			55	3.82721	4.40911	2.31727	10.5536
2019-06-07	N_Thi	3	12	6	Phytoplankton	10000	50	200		20_90			115	57.7448	4.35659	16.3634	78.4648
2019-06-07	N_Thi	3	12	6	Phytoplankton	10000	1000	3000		3_20			139	83.6376	6.58499	7.57232	97.7949
2019-06-07	N_Thi	3	12	6	Phytoplankton	10000	1000	3000		0.7_3			175	112.175	18.0225	22.6314	152.829
2019-06-17	C	1	1	16	Phytoplankton	10000	50	200		90_200			25	7.86183	4.80961	1.58993	14.2614
2019-06-17	C	1	1	16	Phytoplankton	10000	50	200		20_90			92	18.1792	2.51531	2.74532	23.4398
2019-06-17	C	1	1	16	Phytoplankton	10000	1000	3000		3_20			140	21.6122	1.65839	1.21918	24.4898
2019-06-17	C	1	1	16	Phytoplankton	10000	1000	3000		0.7_3			176	46.5929	1.46104	5.38941	53.4434
2019-06-17	N	1	2	16	Phytoplankton	10000	50	200		90_200			27	10.0267	4.69577	2.11382	16.8363
2019-06-17	N	1	2	16	Phytoplankton	10000	50	200		20_90			93	31.3856	3.27804	4.82948	39.4931
2019-06-17	N	1	2	16	Phytoplankton	10000	1000	3000		3_20			141	22.6407	3.32245	1.69665	27.6598
2019-06-17	N	1	2	16	Phytoplankton	10000	1000	3000		0.7_3			177	23.7581	1.14435	2.41218	27.3147
2019-06-17	Thi	1	3	16	Phytoplankton	10000	50	200		90_200			26	14.0902	4.99978	2.30438	21.3944
2019-06-17	Thi	1	3	16	Phytoplankton	10000	50	200		20_90			94	22.5337	3.26623	4.25433	30.0543
2019-06-17	Thi	1	3	16	Phytoplankton	10000	1000	3000		3_20			142	48.3431	3.61949	2.79595	54.7586
2019-06-17	Thi	1	3	16	Phytoplankton	10000	1000	3000		0.7_3			178	72.9313	7.9905	16.2099	97.1317
2019-06-17	N_Thi	1	4	16	Phytoplankton	10000	50	200		90_200			30	18.1435	5.97862	6.79585	30.918
2019-06-17	N_Thi	1	4	16	Phytoplankton	10000	50	200		20_90			95	58.0833	6.95532	12.5038	77.5424
2019-06-17	N_Thi	1	4	16	Phytoplankton	10000	1000	3000		3_20			143	58.1808	6.16511	7.29679	71.6427
2019-06-17	N_Thi	1	4	16	Phytoplankton	10000	1000	3000		0.7_3			179	62.8377	5.84669	12.9889	81.6733
2019-06-17	C	2	5	16	Phytoplankton	10000	50	200		90_200			22	8.37448	4.88908	2.49398	15.7576
2019-06-17	C	2	5	16	Phytoplankton	10000	50	200		20_90			96	14.4831	2.56742	2.71097	19.7615
2019-06-17	C	2	5	16	Phytoplankton	10000	1000	3000		3_20			144	30.9183	2.31165	1.57967	34.8097
2019-06-17	C	2	5	16	Phytoplankton	10000	1000	3000		0.7_3			180	72.4531	2.07228	6.93418	81.4596
2019-06-17	N	2	6	16	Phytoplankton	10000	50	200		90_200			24	9.13226	5.01362	2.57034	16.7162
2019-06-17	N	2	6	16	Phytoplankton	10000	50	200		20_90			97	19.4416	3.10476	3.01874	25.5651
2019-06-17	N	2	6	16	Phytoplankton	10000	1000	3000		3_20			145	28.1263	3.1499	2.18242	33.4586
2019-06-17	N	2	6	16	Phytoplankton	10000	1000	3000		0.7_3			181	50.8545	1.78418	5.41254	58.0512
2019-06-17	Thi	2	7	16	Phytoplankton	10000	50	200		90_200			29	13.9132	5.42537	3.57455	22.9131
2019-06-17	Thi	2	7	16	Phytoplankton	10000	50	200		20_90			98	25.3244	4.02826	4.21933	33.5719
2019-06-17	Thi	2	7	16	Phytoplankton	10000	1000	3000		3_20			146	44.3003	3.75843	2.623	50.6818
2019-06-17	Thi	2	7	16	Phytoplankton	10000	1000	3000		0.7_3			182	70.4638	5.94946	12.721	89.1342
2019-06-17	N_Thi	2	8	16	Phytoplankton	10000	50	200		90_200			31	14.0233	5.11323	4.90164	24.0381
2019-06-17	N_Thi	2	8	16	Phytoplankton	10000	50	200		20_90			99	67.6195	8.37024	12.7904	88.7801
2019-06-17	N_Thi	2	8	16	Phytoplankton	10000	1000	3000		3_20			147	59.8591	6.88324	8.26575	75.0081
2019-06-17	N_Thi	2	8	16	Phytoplankton	10000	1000	3000		0.7_3			183	50.0272	4.29976	8.80134	63.1283
2019-06-17	C	3	9	16	Phytoplankton	10000	50	200		90_200			23	6.93233	4.43081	1.75799	13.1211
2019-06-17	C	3	9	16	Phytoplankton	10000	50	200		20_90			100	10.543	1.8135	1.49314	13.8496
2019-06-17	C	3	9	16	Phytoplankton	10000	1000	3000		3_20			148	15.32	2.00624	0.998416	18.3247
2019-06-17	C	3	9	16	Phytoplankton	10000	1000	3000		0.7_3			184	22.6438	0.83974	2.4996	25.9832
2019-06-17	N	3	10	16	Phytoplankton	10000	50	200		90_200			28	11.5865	4.92355	3.39981	19.9098
2019-06-17	N	3	10	16	Phytoplankton	10000	50	200		20_90			101	41.0648	4.49502	5.98223	51.542
2019-06-17	N	3	10	16	Phytoplankton	10000	1000	3000		3_20			149	25.5231	2.72005	1.86824	30.1114
2019-06-17	N	3	10	16	Phytoplankton	10000	1000	3000		0.7_3			185	49.9175	1.84121	4.43955	56.1983
2019-06-17	Thi	3	11	16	Phytoplankton	10000	50	200		90_200			20	13.0249	5.80004	4.40688	23.2318
2019-06-17	Thi	3	11	16	Phytoplankton	10000	50	200		20_90			102	23.0371	3.81788	4.83666	31.6917
2019-06-17	Thi	3	11	16	Phytoplankton	10000	1000	3000		3_20			150	43.9064	3.43041	2.34391	49.6807
2019-06-17	Thi	3	11	16	Phytoplankton	10000	1000	3000		0.7_3			186	61.8649	6.71326	13.4744	82.0526
2019-06-17	N_Thi	3	12	16	Phytoplankton	10000	50	200		90_200			21	14.87	6.52661	5.46429	26.8609
2019-06-17	N_Thi	3	12	16	Phytoplankton	10000	50	200		20_90			103	38.7723	5.57436	7.91346	52.2601
2019-06-17	N_Thi	3	12	16	Phytoplankton	10000	1000	3000		3_20			151	49.3328	5.29526	4.43077	59.0588
2019-06-17	N_Thi	3	12	16	Phytoplankton	10000	1000	3000		0.7_3			187	76.0803	7.58176	16.5264	100.188
2019-06-01	C	1	1	0	Zooplankton				Mix	200			227	0.510874	0.108486	0.0286268	0.647987
2019-06-01	N	1	2	0	Zooplankton				Mix	200			228	0.559713	0.12787	0.0119034	0.699486
2019-06-01	Thi	1	3	0	Zooplankton				Mix	200			229	0.315462	0.0681198	0.0170903	0.400672
2019-06-01	N_Thi	1	4	0	Zooplankton				Mix	200			230	0.375433	0.10525	0.0100891	0.490773
2019-06-01	C	2	5	0	Zooplankton				Mix	200			231	0.410833	0.143731	0.0345773	0.589141
2019-06-01	C	2	5	0	Zooplankton				Mix	200			232	0.294598	0.159704	0.0282766	0.482578
2019-06-01	N	2	6	0	Zooplankton				Mix	200			233	0.267044	0.115351	0.00763024	0.390025
2019-06-01	Thi	2	7	0	Zooplankton				Mix	200			234	0.351914	0.127484	0.00971024	0.489108
2019-06-01	N_Thi	2	8	0	Zooplankton				Mix	200			235	0.360062	0.149276	0.0172023	0.52654
2019-06-01	C	3	9	0	Zooplankton				Mix	200			236	0.262399	0.105106	0.0155321	0.383037
2019-06-01	N	3	10	0	Zooplankton				Mix	200			237	0.371601	0.143959	0.0878794	0.60344
2019-06-01	Thi	3	11	0	Zooplankton				Mix	200			238	0.275074	0.143395	0.0335921	0.452061
2019-06-01	N_Thi	3	12	0	Zooplankton				Mix	200			239	0.341687	0.133975	0.0194223	0.495084
2019-06-07	C	1	1	6	Zooplankton				Mix	200			68	6.74763	6.41542	2.43109	15.5941
2019-06-07	N	1	2	6	Zooplankton				Mix	200			69	4.82755	5.91099	2.08553	12.8241
2019-06-07	Thi	1	3	6	Zooplankton				Mix	200			70	9.47227	6.76832	2.60047	18.8411
2019-06-07	N_Thi	1	4	6	Zooplankton				Mix	200			71	7.90935	6.629	2.81021	17.3485
2019-06-07	C	2	5	6	Zooplankton				Mix	200			72	7.86219	6.50071	2.83907	17.202
2019-06-07	N	2	6	6	Zooplankton				Mix	200			73	4.42885	4.75134	1.59735	10.7775
2019-06-07	Thi	2	7	6	Zooplankton				Mix	200			74	6.22742	6.22426	3.53057	15.9823
2019-06-07	N_Thi	2	8	6	Zooplankton				Mix	200			75	5.61245	6.09671	3.28642	14.9956
2019-06-07	C	3	9	6	Zooplankton				Mix	200			76	4.34277	5.64527	1.59701	11.5851
2019-06-07	N	3	10	6	Zooplankton				Mix	200			77	5.0523	5.94078	2.20081	13.1939
2019-06-07	Thi	3	11	6	Zooplankton				Mix	200			78	9.96206	8.08485	4.68725	22.7342
2019-06-07	N_Thi	3	12	6	Zooplankton				Mix	200			79	5.46358	5.83962	3.0926	14.3958
2019-06-17	C	1	1	16	Zooplankton				Mix	200			32	5.98273	4.26236	2.931	13.1761
2019-06-17	N	1	2	16	Zooplankton				Mix	200			33	12.6624	5.28769	3.69878	21.6489
2019-06-17	Thi	1	3	16	Zooplankton				Mix	200			34	14.6647	6.87887	7.15636	28.6999
2019-06-17	N_Thi	1	4	16	Zooplankton				Mix	200			35	23.0639	8.66195	13.4375	45.1634
2019-06-17	C	2	5	16	Zooplankton				Mix	200			36	11.6113	6.49196	6.85757	24.9608
2019-06-17	N	2	6	16	Zooplankton				Mix	200			37	19.8119	7.07519	11.1416	38.0287
2019-06-17	Thi	2	7	16	Zooplankton				Mix	200			38	15.2994	5.47814	5.35467	26.1322
2019-06-17	N_Thi	2	8	16	Zooplankton				Mix	200			39	17.376	7.20615	10.3296	34.9117
2019-06-17	C	3	9	16	Zooplankton				Mix	200			40	16.0684	5.68882	3.25891	25.0161
2019-06-17	N	3	10	16	Zooplankton				Mix	200			41	20.0648	7.18604	11.3426	38.5935
2019-06-17	Thi	3	11	16	Zooplankton				Mix	200			42	15.7551	7.19733	7.00904	29.9615
2019-06-17	N_Thi	3	12	16	Zooplankton				Mix	200			43	22.6182	9.28207	14.4964	46.3966

## Sheet: Particulate C and N
Date_analysed	Treatment	Replicate	Mesocosm	Timepoint	SizeFraction	Carbon	Hydrogen	Nitrogen	FilterType	Species	Sample ID	Individuals	Fraction volume (ml)	Filtered volume (ml)	Total volume (ml)	BlankFilter_C	BlankFilter_H	BlankFilter_N	Carbon_ug_L	Hydrogen_ug_L	Nitrogen_ug_L
2019-10-24	N	1	2	0	200	54.76	18.21	8.62	GFF	Mix zoopl		25	9000	50	200	6.6475	11.325	2.8925	1.9245	0.2754	0.2291
2019-10-24	Thi	1	3	0	200	40.57	15.12	6.51	GFF	Mix zoopl		30	9000	50	200	6.6475	11.325	2.8925	1.13075	0.1265	0.120583
2019-10-24	N_Thi	1	4	0	200	51.89	16.56	11.1	GFF	Mix zoopl		30	9000	50	200	6.6475	11.325	2.8925	1.50808	0.1745	0.273583
2019-10-24	N	2	6	0	200	41.45	14.45	2.49	GFF	Mix zoopl		22	9000	50	200	6.6475	11.325	2.8925	1.58193	0.142045	-0.0182955
2019-10-24	Thi	2	7	0	200	67.75	20.25	13.59	GFF	Mix zoopl		30	9000	50	200	6.6475	11.325	2.8925	2.03675	0.2975	0.356583
2019-10-24	N_Thi	2	8	0	200	63.35	16.68	11.1	GFF	Mix zoopl		30	9000	50	200	6.6475	11.325	2.8925	1.89008	0.1785	0.273583
2019-10-24	C	3	9	0	200	54.22	16.65	7.66	GFF	Mix zoopl		25	9000	50	200	6.6475	11.325	2.8925	1.9029	0.213	0.1907
2019-10-24	N	3	10	0	200	43.63	14.98	7.85	GFF	Mix zoopl		30	9000	50	200	6.6475	11.325	2.8925	1.23275	0.121833	0.16525
2019-10-24	Thi	3	11	0	200	38.57	14.52	4.98	GFF	Mix zoopl		25	9000	50	200	6.6475	11.325	2.8925	1.2769	0.1278	0.0835
2019-10-24	N_Thi	3	12	0	200	54.22	15.52	9.96	GFF	Mix zoopl		30	9000	50	200	6.6475	11.325	2.8925	1.58575	0.139833	0.235583
2019-11-05	C	1	1	6	200	85.35	39.24	12.2	GFF	Mix			10000	50	200	6.6475	11.325	2.8925	31.481	11.166	3.723
2019-11-05	N	1	2	6	200	59.89	35.41	7.32	GFF	Mix			10000	50	200	6.6475	11.325	2.8925	21.297	9.634	1.771
2019-11-05	Thi	1	3	6	200	65.67	33.71	7.51	GFF	Mix			10000	50	200	6.6475	11.325	2.8925	23.609	8.954	1.847
2019-11-05	N_Thi	1	4	6	200	86.41	71.03	14.08	GFF	Mix			10000	50	200	6.6475	11.325	2.8925	31.905	23.882	4.475
2019-11-05	C	2	5	6	200	137.73	44.18	24.4	GFF	Mix			10000	50	200	6.6475	11.325	2.8925	52.433	13.142	8.603
2019-11-05	N	2	6	6	200	117.26	46.77	22.33	GFF	Mix			10000	50	200	6.6475	11.325	2.8925	44.245	14.178	7.775
2019-11-05	Thi	2	7	6	200	116.86	41.9	18.39	GFF	Mix			10000	50	200	6.6475	11.325	2.8925	44.085	12.23	6.199
2019-11-05	N_Thi	2	8	6	200	128.96	43.07	20.27	GFF	Mix			10000	50	200	6.6475	11.325	2.8925	48.925	12.698	6.951
2019-11-05	C	3	9	6	200	67.54	32.66	13.33	GFF	Mix			10000	50	200	6.6475	11.325	2.8925	24.357	8.534	4.175
2019-11-05	N	3	10	6	200	103.16	41.51	15.95	GFF	Mix			10000	50	200	6.6475	11.325	2.8925	38.605	12.074	5.223
2019-11-05	Thi	3	11	6	200	80.7	37.68	13.7	GFF	Mix			10000	50	200	6.6475	11.325	2.8925	29.621	10.542	4.323
2019-11-05	N_Thi	3	12	6	200	98.64	43.56	11.82	GFF	Mix			10000	50	200	6.6475	11.325	2.8925	36.797	12.894	3.571
2019-11-05	C	1	1	16	200	120.11	38.87	21.4	GFF	Mix			10000	50	200	6.6475	11.325	2.8925	45.385	11.018	7.403
2019-11-05	N	1	2	16	200	126.43	41.17	17.83	GFF	Mix			10000	50	200	6.6475	11.325	2.8925	47.913	11.938	5.975
2019-11-05	Thi	1	3	16	200	204.33	56.22	31.16	GFF	Mix			10000	50	200	6.6475	11.325	2.8925	79.073	17.958	11.307
2019-11-05	N_Thi	1	4	16	200	473.81	87.18	71.51	GFF	Mix			10000	50	200	6.6475	11.325	2.8925	186.865	30.342	27.447
2019-11-05	C	2	5	16	200	153.62	43.33	27.97	GFF	Mix			10000	50	200	6.6475	11.325	2.8925	58.789	12.802	10.031
2019-11-05	N	2	6	16	200	432.33	82.55	71.51	GFF	Mix			10000	50	200	6.6475	11.325	2.8925	170.273	28.49	27.447
2019-11-05	Thi	2	7	16	200	146.04	43.3	23.65	GFF	Mix			10000	50	200	6.6475	11.325	2.8925	55.757	12.79	8.303
2019-11-05	N_Thi	2	8	16	200	252.52	58.4	39.98	GFF	Mix			10000	50	200	6.6475	11.325	2.8925	98.349	18.83	14.835
2019-11-05	C	3	9	16	200	136.47	40.46	23.84	GFF	Mix			10000	50	200	6.6475	11.325	2.8925	51.929	11.654	8.379
2019-11-05	N	3	10	16	200	400.69	75.98	52.18	GFF	Mix			10000	50	200	6.6475	11.325	2.8925	157.617	25.862	19.715
2019-11-05	Thi	3	11	16	200	171.36	46.24	32.09	GFF	Mix			10000	50	200	6.6475	11.325	2.8925	65.885	13.966	11.679
2019-11-05	N_Thi	3	12	16	200	339.54	69.28	56.31	GFF	Mix			10000	50	200	6.6475	11.325	2.8925	133.157	23.182	21.367
2019-10-09	C	1	1	0	3_20	394.01	93.34	49.69	GFD				9000	1000	3000	10.68	6.23	2.26	127.777	29.0367	15.81
2019-10-18	C	1	1	0	20_90	147.93	53.9	16.5	GFF				9000	50	200	6.6475	11.325	2.8925	62.7922	18.9222	6.04778
2019-11-13	C	1	1	0	90_200	60.95	36.65	10.06	GFF				9000	50	200	6.6475	11.325	2.8925	24.1344	11.2556	3.18556
2019-11-13	C	1	1	0	0.7_3	154.26	44.24	25.63	GFF				9000	1000	3000	6.6475	11.325	2.8925	49.2042	10.9717	7.57917
2019-10-09	N	1	2	0	3_20	380.11	92.62	49.5	GFD				9000	1000	3000	10.68	6.23	2.26	123.143	28.7967	15.7467
2019-10-18	N	1	2	0	20_90	93.93	46.93	10.08	GFF				9000	50	200	6.6475	11.325	2.8925	38.7922	15.8244	3.19444
2019-11-13	N	1	2	0	90_200	49.37	33.2	19.28	GFF				9000	50	200	6.6475	11.325	2.8925	18.9878	9.72222	7.28333
2019-11-13	N	1	2	0	0.7_3	142.88	42.53	22.78	GFF				9000	1000	3000	6.6475	11.325	2.8925	45.4108	10.4017	6.62917
2019-10-09	Thi	1	3	0	3_20	405.44	91.99	50.63	GFD				9000	1000	3000	10.68	6.23	2.26	131.587	28.5867	16.1233
2019-10-18	Thi	1	3	0	20_90	102.13	42.12	8.16	GFF				9000	50	200	6.6475	11.325	2.8925	42.4367	13.6867	2.34111
2019-11-13	Thi	1	3	0	90_200	57.51	30.97	12.15	GFF				9000	50	200	6.6475	11.325	2.8925	22.6056	8.73111	4.11444
2019-11-13	Thi	1	3	0	0.7_3	147.51	43.94	27.72	GFF				9000	1000	3000	6.6475	11.325	2.8925	46.9542	10.8717	8.27583
2019-10-09	N_Thi	1	4	0	3_20	388.13	83.98	50.44	GFD				9000	1000	3000	10.68	6.23	2.26	125.817	25.9167	16.06
2019-10-18	N_Thi	1	4	0	20_90	106.2	46.46	7.78	GFF				9000	50	200	6.6475	11.325	2.8925	44.2456	15.6156	2.17222
2019-11-13	N_Thi	1	4	0	90_200	61.15	36.98	8.54	GFF				9000	50	200	6.6475	11.325	2.8925	24.2233	11.4022	2.51
2019-11-13	N_Thi	1	4	0	0.7_3	163.32	46.69	30	GFF				9000	1000	3000	6.6475	11.325	2.8925	52.2242	11.7883	9.03583
2019-10-09	C	2	5	0	3_20	472.33	102.17	57.59	GFD				9000	1000	3000	10.68	6.23	2.26	153.883	31.98	18.4433
2019-10-18	C	2	5	0	20_90	126.47	46.43	15.36	GFF				9000	50	200	6.6475	11.325	2.8925	53.2544	15.6022	5.54111
2019-11-13	C	2	5	0	90_200	67.7	35.69	9.87	GFF				9000	50	200	6.6475	11.325	2.8925	27.1344	10.8289	3.10111
2019-11-13	C	2	5	0	0.7_3	145.06	41.24	25.44	GFF				9000	1000	3000	6.6475	11.325	2.8925	46.1375	9.97167	7.51583
2019-10-09	N	2	6	0	3_20	378.78	90.09	49.31	GFD				9000	1000	3000	10.68	6.23	2.26	122.7	27.9533	15.6833
2019-10-18	N	2	6	0	20_90	112.47	45.35	9.48	GFF				9000	50	200	6.6475	11.325	2.8925	47.0322	15.1222	2.92778
2019-11-13	N	2	6	0	90_200	53.54	36.98	18.04	GFF				9000	50	200	6.6475	11.325	2.8925	20.8411	11.4022	6.73222
2019-11-13	N	2	6	0	0.7_3	164.78	50.1	27.53	GFF				9000	1000	3000	6.6475	11.325	2.8925	52.7108	12.925	8.2125
2019-10-09	Thi	2	7	0	3_20	424.62	97.04	51.57	GFD				9000	1000	3000	10.68	6.23	2.26	137.98	30.27	16.4367
2019-10-18	Thi	2	7	0	20_90	120.97	43.68	13.4	GFF				9000	50	200	6.6475	11.325	2.8925	50.81	14.38	4.67
2019-11-13	Thi	2	7	0	90_200	57.51	35.08	8.54	GFF				9000	50	200	6.6475	11.325	2.8925	22.6056	10.5578	2.51
2019-11-13	Thi	2	7	0	0.7_3	159.55	48.22	29.62	GFF				9000	1000	3000	6.6475	11.325	2.8925	50.9675	12.2983	8.90917
2019-10-18	N_Thi	2	8	0	20_90	123.2	44.81	12.14	GFF				9000	50	200	6.6475	11.325	2.8925	51.8011	14.8822	4.11
2019-11-13	N_Thi	2	8	0	90_200	63.6	35.88	11.96	GFF				9000	50	200	6.6475	11.325	2.8925	25.3122	10.9133	4.03
2019-11-13	N_Thi	2	8	0	0.7_3	156.71	45.23	26.96	GFF				9000	1000	3000	6.6475	11.325	2.8925	50.0208	11.3017	8.0225
2019-10-18	C	3	9	0	20_90	154.93	79.91	14.61	GFF				9000	50	200	6.6475	11.325	2.8925	65.9033	30.4822	5.20778
2019-11-13	C	3	9	0	90_200	66.64	33.91	13.67	GFF				9000	50	200	6.6475	11.325	2.8925	26.6633	10.0378	4.79
2019-11-13	C	3	9	0	0.7_3	139.1	38.86	27.15	GFF				9000	1000	3000	6.6475	11.325	2.8925	44.1508	9.17833	8.08583
2019-10-18	N	3	10	0	20_90	97.33	74.54	9.67	GFF				9000	50	200	6.6475	11.325	2.8925	40.3033	28.0956	3.01222
2019-11-13	N	3	10	0	90_200	54.86	31.6	5.51	GFF				9000	50	200	6.6475	11.325	2.8925	21.4278	9.01111	1.16333
2019-11-13	N	3	10	0	0.7_3	171	48.54	28.48	GFF				9000	1000	3000	6.6475	11.325	2.8925	54.7842	12.405	8.52917
2019-10-09	Thi	3	11	0	3_20	351.51	79.45	44.8	GFD				9000	1000	3000	10.68	6.23	2.26	113.61	24.4067	14.18
2019-10-18	Thi	3	11	0	20_90	114.8	43.04	10.05	GFF				9000	50	200	6.6475	11.325	2.8925	48.0678	14.0956	3.18111
2019-11-13	Thi	3	11	0	90_200	56.45	30.95	9.49	GFF				9000	50	200	6.6475	11.325	2.8925	22.1344	8.72222	2.93222
2019-11-13	Thi	3	11	0	0.7_3	157.04	42.86	26.96	GFF				9000	1000	3000	6.6475	11.325	2.8925	50.1308	10.5117	8.0225
2019-10-09	N_Thi	3	12	0	3_20	425.09	93.65	54.39	GFD				9000	1000	3000	10.68	6.23	2.26	138.137	29.14	17.3767
2019-10-18	N_Thi	3	12	0	20_90	120.2	70.2	11.57	GFF				9000	50	200	6.6475	11.325	2.8925	50.4678	26.1667	3.85667
2019-11-13	N_Thi	3	12	0	90_200	72.4	36.11	12.72	GFF				9000	50	200	6.6475	11.325	2.8925	29.2233	11.0156	4.36778
2019-11-13	N_Thi	3	12	0	0.7_3	157.04	44.9	28.86	GFF				9000	1000	3000	6.6475	11.325	2.8925	50.1308	11.1917	8.65583
2019-10-17	C	1	1	6	3_20	314	91.1	28.26	GFD				10000	1000	3000	10.68	6.23	2.26	90.996	25.461	7.8
2019-10-24	C	1	1	6	20_90	159.14	50.87	11.3	GFF				10000	50	200	6.6475	11.325	2.8925	60.997	15.818	3.363
2019-11-13	C	1	1	6	90_200	68.43	39.59	7.78	GFF				10000	50	200	6.6475	11.325	2.8925	24.713	11.306	1.955
2019-11-14	C	1	1	6	0.7_3	201.97	55.17	37.21	GFF				10000	1000	3000	6.6475	11.325	2.8925	58.5968	13.1535	10.2953
2019-10-17	N	1	2	6	3_20	518.93	101.06	49.89	GFD				10000	1000	3000	10.68	6.23	2.26	152.475	28.449	14.289
2019-10-24	N	1	2	6	20_90	458.83	103.08	35.04	GFF				10000	50	200	6.6475	11.325	2.8925	180.873	36.702	12.859
2019-11-13	N	1	2	6	90_200	36.79	31.34	4.94	GFF				10000	50	200	6.6475	11.325	2.8925	12.057	8.006	0.819
2019-11-14	N	1	2	6	0.7_3	245.58	62.76	44.05	GFF				10000	1000	3000	6.6475	11.325	2.8925	71.6797	15.4305	12.3472
2019-10-17	Thi	1	3	6	3_20	309.07	80.69	24.66	GFD				10000	1000	3000	10.68	6.23	2.26	89.517	22.338	6.72
2019-10-24	Thi	1	3	6	20_90	165.13	51.35	13.02	GFF				10000	50	200	6.6475	11.325	2.8925	63.393	16.01	4.051
2019-11-13	Thi	1	3	6	90_200	53.14	29.84	4.75	GFF				10000	50	200	6.6475	11.325	2.8925	18.597	7.406	0.743
2019-11-14	Thi	1	3	6	0.7_3	208.46	53.29	37.59	GFF				10000	1000	3000	6.6475	11.325	2.8925	60.5438	12.5895	10.4093
2019-10-17	N_Thi	1	4	6	3_20	568	114.96	43.44	GFD				10000	1000	3000	10.68	6.23	2.26	167.196	32.619	12.354
2019-10-24	N_Thi	1	4	6	20_90	503.13	103.01	39.25	GFF				10000	50	200	6.6475	11.325	2.8925	198.593	36.674	14.543
2019-11-13	N_Thi	1	4	6	90_200	43.35	31.44	4.75	GFF				10000	50	200	6.6475	11.325	2.8925	14.681	8.046	0.743
2019-11-14	N_Thi	1	4	6	0.7_3	242.87	59	47.09	GFF				10000	1000	3000	6.6475	11.325	2.8925	70.8667	14.3025	13.2593
2019-10-17	C	2	5	6	3_20	379.8	87.96	33.38	GFD				10000	1000	3000	10.68	6.23	2.26	110.736	24.519	9.336
2019-10-24	C	2	5	6	20_90	212.63	61.74	20.1	GFF				10000	50	200	6.6475	11.325	2.8925	82.393	20.166	6.883
2019-11-13	C	2	5	6	90_200	49.96	31.86	7.02	GFF				10000	50	200	6.6475	11.325	2.8925	17.325	8.214	1.651
2019-11-14	C	2	5	6	0.7_3	209.05	59.47	38.54	GFF				10000	1000	3000	6.6475	11.325	2.8925	60.7207	14.4435	10.6943
2019-10-17	N	2	6	6	3_20	640.33	136.96	55.01	GFD				10000	1000	3000	10.68	6.23	2.26	188.895	39.219	15.825
2019-10-24	N	2	6	6	20_90	491.47	104.49	37.72	GFF				10000	50	200	6.6475	11.325	2.8925	193.929	37.266	13.931
2019-11-13	N	2	6	6	90_200	65.38	36.87	8.16	GFF				10000	50	200	6.6475	11.325	2.8925	23.493	10.218	2.107
2019-11-14	N	2	6	6	0.7_3	235.52	61.33	43.67	GFF				10000	1000	3000	6.6475	11.325	2.8925	68.6618	15.0015	12.2333
2019-10-17	Thi	2	7	6	3_20	338.07	86.72	28.26	GFD				10000	1000	3000	10.68	6.23	2.26	98.217	24.147	7.8
2019-10-24	Thi	2	7	6	20_90	186.65	54.81	15.32	GFF				10000	50	200	6.6475	11.325	2.8925	72.001	17.394	4.971
2019-11-13	Thi	2	7	6	90_200	51.68	30.43	4.56	GFF				10000	50	200	6.6475	11.325	2.8925	18.013	7.642	0.667
2019-11-14	Thi	2	7	6	0.7_3	187.48	54.58	31.33	GFF				10000	1000	3000	6.6475	11.325	2.8925	54.2497	12.9765	8.53125
2019-10-17	N_Thi	2	8	6	3_20	615.27	117.53	53.11	GFD				10000	1000	3000	10.68	6.23	2.26	181.377	33.39	15.255
2019-10-24	N_Thi	2	8	6	20_90	334.13	77.52	28.34	GFF				10000	50	200	6.6475	11.325	2.8925	130.993	26.478	10.179
2019-11-13	N_Thi	2	8	6	90_200	54.99	30.85	5.32	GFF				10000	50	200	6.6475	11.325	2.8925	19.337	7.81	0.971
2019-11-14	N_Thi	2	8	6	0.7_3	239.36	57.66	46.71	GFF				10000	1000	3000	6.6475	11.325	2.8925	69.8137	13.9005	13.1453
2019-10-17	C	3	9	6	3_20	309.47	79.22	27.12	GFD				10000	1000	3000	10.68	6.23	2.26	89.637	21.897	7.458
2019-10-24	C	3	9	6	20_90	128.76	46.09	5.17	GFF				10000	50	200	6.6475	11.325	2.8925	48.845	13.906	0.911
2019-11-13	C	3	9	6	90_200	42.35	33.84	2.28	GFF				10000	50	200	6.6475	11.325	2.8925	14.281	9.006	-0.245
2019-11-14	C	3	9	6	0.7_3	179.27	53.88	34.55	GFF				10000	1000	3000	6.6475	11.325	2.8925	51.7868	12.7665	9.49725
2019-10-17	N	3	10	6	3_20	592.07	121.2	56.53	GFD				10000	1000	3000	10.68	6.23	2.26	174.417	34.491	16.281
2019-10-24	N	3	10	6	20_90	596.46	122.91	43.27	GFF				10000	50	200	6.6475	11.325	2.8925	235.925	44.634	16.151
2019-11-13	N	3	10	6	90_200	55.85	32.94	1.54	GFF				10000	50	200	6.6475	11.325	2.8925	19.681	8.646	-0.541
2019-11-14	N	3	10	6	0.7_3	241.94	59.28	47.85	GFF				10000	1000	3000	6.6475	11.325	2.8925	70.5877	14.3865	13.4872
2019-10-17	Thi	3	11	6	3_20	337.6	76.09	25.8	GFD				10000	1000	3000	10.68	6.23	2.26	98.076	20.958	7.062
2019-10-24	Thi	3	11	6	20_90	164.4	51.75	10.53	GFF				10000	50	200	6.6475	11.325	2.8925	63.101	16.17	3.055
2019-11-13	Thi	3	11	6	90_200	46.19	28.95	3.04	GFF				10000	50	200	6.6475	11.325	2.8925	15.817	7.05	0.059
2019-11-14	Thi	3	11	6	0.7_3	202.77	51.36	38.73	GFF				10000	1000	3000	6.6475	11.325	2.8925	58.8368	12.0105	10.7512
2019-10-17	N_Thi	3	12	6	3_20	605.13	124.38	51.97	GFD				10000	1000	3000	10.68	6.23	2.26	178.335	35.445	14.913
2019-10-24	N_Thi	3	12	6	20_90	335.25	78.45	29.87	GFF				10000	50	200	6.6475	11.325	2.8925	131.441	26.85	10.791
2019-11-13	N_Thi	3	12	6	90_200	54.93	30.78	9.3	GFF				10000	50	200	6.6475	11.325	2.8925	19.313	7.782	2.563
2019-11-14	N_Thi	3	12	6	0.7_3	229.83	57.71	43.1	GFF				10000	1000	3000	6.6475	11.325	2.8925	66.9548	13.9155	12.0623
2019-10-18	C	1	1	16	3_20	261.53	72.98	29.02	GFD				10000	1000	3000	10.68	6.23	2.26	75.255	20.025	8.028
2019-10-24	C	1	1	16	20_90	217.69	61.86	16.85	GFF				10000	50	200	6.6475	11.325	2.8925	84.417	20.214	5.583
2019-11-13	C	1	1	16	90_200	93.57	49.34	11.58	GFF				10000	50	200	6.6475	11.325	2.8925	34.769	15.206	3.475
2019-11-14	C	1	1	16	0.7_3	156.51	50.38	21.64	GFF				10000	1000	3000	6.6475	11.325	2.8925	44.9587	11.7165	5.62425
2019-10-18	N	1	2	16	3_20	531.13	111.29	49.89	GFD				10000	1000	3000	10.68	6.23	2.26	156.135	31.518	14.289
2019-10-24	N	1	2	16	20_90	558.8	118.73	45.38	GFF				10000	50	200	6.6475	11.325	2.8925	220.861	42.962	16.995
2019-11-13	N	1	2	16	90_200	111.71	36.68	12.72	GFF				10000	50	200	6.6475	11.325	2.8925	42.025	10.142	3.931
2019-11-14	N	1	2	16	0.7_3	116.07	39.05	19.37	GFF				10000	1000	3000	6.6475	11.325	2.8925	32.8267	8.3175	4.94325
2019-10-24	Thi	1	3	16	20_90	195.58	63.02	16.27	GFF				10000	50	200	6.6475	11.325	2.8925	75.573	20.678	5.351
2019-11-13	Thi	1	3	16	90_200	96.29	41.45	11.39	GFF				10000	50	200	6.6475	11.325	2.8925	35.857	12.05	3.399
2019-11-14	Thi	1	3	16	0.7_3	135.33	44.76	21.83	GFF				10000	1000	3000	6.6475	11.325	2.8925	38.6048	10.0305	5.68125
2019-10-18	N_Thi	1	4	16	3_20	378.2	82.71	36.42	GFD				10000	1000	3000	10.68	6.23	2.26	110.256	22.944	10.248
2019-10-24	N_Thi	1	4	16	20_90	516.59	107.9	46.14	GFF				10000	50	200	6.6475	11.325	2.8925	203.977	38.63	17.299
2019-11-13	N_Thi	1	4	16	90_200	158.1	83.46	22.78	GFF				10000	50	200	6.6475	11.325	2.8925	60.581	28.854	7.955
2019-11-14	N_Thi	1	4	16	0.7_3	130.5	76.86	22.21	GFF				10000	1000	3000	6.6475	11.325	2.8925	37.1557	19.6605	5.79525
2019-10-18	C	2	5	16	3_20	301.33	79.44	34.33	GFD				10000	1000	3000	10.68	6.23	2.26	87.195	21.963	9.621
2019-10-24	C	2	5	16	20_90	613.71	149.91	53.86	GFF				10000	50	200	6.6475	11.325	2.8925	242.825	55.434	20.387
2019-11-13	C	2	5	16	90_200	62.34	36.19	8.73	GFF				10000	50	200	6.6475	11.325	2.8925	22.277	9.946	2.335
2019-11-14	C	2	5	16	0.7_3	177.02	49.2	32.09	GFF				10000	1000	3000	6.6475	11.325	2.8925	51.1118	11.3625	8.75925
2019-11-13	N	2	6	16	90_200	178.74	71.08	25.25	GFF				10000	50	200	6.6475	11.325	2.8925	68.837	23.902	8.943
2019-11-14	N	2	6	16	0.7_3	144.2	45.49	21.64	GFF				10000	1000	3000	6.6475	11.325	2.8925	41.2657	10.2495	5.62425
2019-10-24	Thi	2	7	16	20_90	244.8	69.79	20.29	GFF				10000	50	200	6.6475	11.325	2.8925	95.261	23.386	6.959
2019-11-13	Thi	2	7	16	90_200	123.95	44.83	19.18	GFF				10000	50	200	6.6475	11.325	2.8925	46.921	13.402	6.515
2019-11-14	Thi	2	7	16	0.7_3	162.93	51.6	25.44	GFF				10000	1000	3000	6.6475	11.325	2.8925	46.8847	12.0825	6.76425
2019-10-18	N_Thi	2	8	16	3_20	509.53	113.1	51.02	GFD				10000	1000	3000	10.68	6.23	2.26	149.655	32.061	14.628
2019-10-24	N_Thi	2	8	16	20_90	579.34	117.09	48.25	GFF				10000	50	200	6.6475	11.325	2.8925	229.077	42.306	18.143
2019-11-13	N_Thi	2	8	16	90_200	137.65	41.97	20.13	GFF				10000	50	200	6.6475	11.325	2.8925	52.401	12.258	6.895
2019-11-14	N_Thi	2	8	16	0.7_3	136.92	77.49	22.97	GFF				10000	1000	3000	6.6475	11.325	2.8925	39.0817	19.8495	6.02325
2019-10-18	C	3	9	16	3_20	303.67	61.16	36.42	GFD				10000	1000	3000	10.68	6.23	2.26	87.897	16.479	10.248
2019-10-24	C	3	9	16	20_90	105.05	44.97	7.66	GFF				10000	50	200	6.6475	11.325	2.8925	39.361	13.458	1.907
2019-11-13	C	3	9	16	90_200	55.39	37.24	9.3	GFF				10000	50	200	6.6475	11.325	2.8925	19.497	10.366	2.563
2019-11-14	C	3	9	16	0.7_3	102.51	41.8	18.42	GFF				10000	1000	3000	6.6475	11.325	2.8925	28.7588	9.1425	4.65825
2019-10-24	N	3	10	16	20_90	602.98	149.86	52.65	GFF				10000	50	200	6.6475	11.325	2.8925	238.533	55.414	19.903
2019-11-13	N	3	10	16	90_200	135.07	39.71	16.9	GFF				10000	50	200	6.6475	11.325	2.8925	51.369	11.354	5.603
2019-11-14	N	3	10	16	0.7_3	105.29	36.44	15.38	GFF				10000	1000	3000	6.6475	11.325	2.8925	29.5928	7.5345	3.74625
2019-10-24	Thi	3	11	16	20_90	208.3	62.3	17.42	GFF				10000	50	200	6.6475	11.325	2.8925	80.661	20.39	5.811
2019-11-13	Thi	3	11	16	90_200	84.31	36.91	13.88	GFF				10000	50	200	6.6475	11.325	2.8925	31.065	10.234	4.395
2019-11-14	Thi	3	11	16	0.7_3	136.46	41.97	23.92	GFF				10000	1000	3000	6.6475	11.325	2.8925	38.9438	9.1935	6.30825
2019-10-24	N_Thi	3	12	16	20_90	365.37	83.36	30.63	GFF				10000	50	200	6.6475	11.325	2.8925	143.489	28.814	11.095
2019-11-13	N_Thi	3	12	16	90_200	148.1	41.5	27.72	GFF				10000	50	200	6.6475	11.325	2.8925	56.581	12.07	9.931
2019-11-14	N_Thi	3	12	16	0.7_3	172.99	45.7	27.72	GFF				10000	1000	3000	6.6475	11.325	2.8925	49.9028	10.3125	7.44825

## Sheet: Zooplankton abundance
Timepoint	Mesocosm	Treatment	Replicate	Taxa_ML	Count	Fraction volume (ml)	Counted volume (ml)	Total volume (ml)	Abundance_ind_m3
6	1	C	1	nauplii	6	10000	25	150	3600
6	1	C	1	keratella	1	10000	25	150	600
6	1	C	1	bosmina	6	10000	25	150	3600
6	1	C	1	podon	3	10000	25	150	1800
6	1	C	1	ostracoder	1	10000	25	150	600
6	1	C	1	acartia	2	10000	25	150	1200
6	1	C	1	eurytemora	6	10000	25	150	3600
6	1	C	1	evadne	2	10000	25	150	1200
6	1	C	1	crustacea	1	10000	25	150	600
6	1	C	1	barnacle larvae	3	10000	25	150	1800
6	1	C	1	synchaeta	2	10000	25	150	1200
6	5	C	2	nauplii	8	10000	25	150	4800
6	5	C	2	podon	14	10000	25	150	8400
6	5	C	2	eurytemora	7	10000	25	150	4200
6	5	C	2	bosmina	3	10000	25	150	1800
6	5	C	2	synchaeta	7	10000	25	150	4200
6	5	C	2	barnacle larvae	5	10000	25	150	3000
6	5	C	2	evadne	2	10000	25	150	1200
6	5	C	2	ostracoder	3	10000	25	150	1800
6	5	C	2	acartia	3	10000	25	150	1800
6	9	C	3	podon	12	10000	25	150	7200
6	9	C	3	synchaeta	4	10000	25	150	2400
6	9	C	3	barnacle larvae	1	10000	25	150	600
6	9	C	3	acartia	1	10000	25	150	600
6	9	C	3	eurytemora	2	10000	25	150	1200
6	2	N	1	synchaeta	7	10000	25	150	4200
6	2	N	1	acartia	1	10000	25	150	600
6	2	N	1	barnacle larvae	6	10000	25	150	3600
6	2	N	1	ostracoder	2	10000	25	150	1200
6	2	N	1	podon	6	10000	25	150	3600
6	2	N	1	cyclopoid	1	10000	25	150	600
6	2	N	1	eurytemora	4	10000	25	150	2400
6	2	N	1	evadne	1	10000	25	150	600
6	6	N	2	podon	16	10000	25	150	9600
6	6	N	2	acartia	1	10000	25	150	600
6	6	N	2	synchaeta	5	10000	25	150	3000
6	6	N	2	eurytemora	6	10000	25	150	3600
6	6	N	2	barnacle larvae	6	10000	25	150	3600
6	6	N	2	cyclopoid	1	10000	25	150	600
6	6	N	2	evadne	1	10000	25	150	600
6	6	N	2	keratella	1	10000	25	150	600
6	10	N	3	keratella	1	10000	25	150	600
6	10	N	3	podon	8	10000	25	150	4800
6	10	N	3	eurytemora	7	10000	25	150	4200
6	10	N	3	nauplii	1	10000	25	150	600
6	10	N	3	synchaeta	2	10000	25	150	1200
6	10	N	3	acartia	1	10000	25	150	600
6	10	N	3	ostracoder	3	10000	25	150	1800
6	3	Thi	1	nauplii	5	10000	25	150	3000
6	3	Thi	1	podon	5	10000	25	150	3000
6	3	Thi	1	barnacle larvae	2	10000	25	150	1200
6	3	Thi	1	eurytemora	3	10000	25	150	1800
6	3	Thi	1	synchaeta	1	10000	25	150	600
6	3	Thi	1	acartia	1	10000	25	150	600
6	7	Thi	2	podon	16	10000	25	150	9600
6	7	Thi	2	eurytemora	12	10000	25	150	7200
6	7	Thi	2	nauplii	2	10000	25	150	1200
6	7	Thi	2	barnacle larvae	2	10000	25	150	1200
6	7	Thi	2	synchaeta	1	10000	25	150	600
6	7	Thi	2	acartia	1	10000	25	150	600
6	7	Thi	2	evadne	1	10000	25	150	600
6	11	Thi	3	podon	15	10000	25	150	9000
6	11	Thi	3	eurytemora	12	10000	25	150	7200
6	11	Thi	3	nauplii	4	10000	25	150	2400
6	11	Thi	3	synchaeta	1	10000	25	150	600
6	11	Thi	3	cyclopoid	1	10000	25	150	600
6	11	Thi	3	ostracoder	2	10000	25	150	1200
6	11	Thi	3	bosmina	1	10000	25	150	600
6	11	Thi	3	barnacle larvae	1	10000	25	150	600
6	4	N_Thi	1	podon	14	10000	25	150	8400
6	4	N_Thi	1	eurytemora	24	10000	25	150	14400
6	4	N_Thi	1	nauplii	1	10000	25	150	600
6	4	N_Thi	1	synchaeta	2	10000	25	150	1200
6	4	N_Thi	1	barnacle larvae	4	10000	25	150	2400
6	4	N_Thi	1	cyclopoid	1	10000	25	150	600
6	8	N_Thi	2	synchaeta	2	10000	25	150	1200
6	8	N_Thi	2	eurytemora	20	10000	25	150	12000
6	8	N_Thi	2	podon	23	10000	25	150	13800
6	8	N_Thi	2	barnacle larvae	4	10000	25	150	2400
6	8	N_Thi	2	ostracoder	1	10000	25	150	600
6	12	N_Thi	3	evadne	4	10000	25	150	2400
6	12	N_Thi	3	podon	15	10000	25	150	9000
6	12	N_Thi	3	synchaeta	6	10000	25	150	3600
6	12	N_Thi	3	acartia	3	10000	25	150	1800
6	12	N_Thi	3	keratella	3	10000	25	150	1800
6	12	N_Thi	3	nauplii	2	10000	25	150	1200
6	12	N_Thi	3	eurytemora	11	10000	25	150	6600
6	12	N_Thi	3	barnacle larvae	3	10000	25	150	1800
6	12	N_Thi	3	ostracoder	1	10000	25	150	600
6	12	N_Thi	3	cyclopoid	2	10000	25	150	1200
16	1	C	1	eurytemora	10	10000	25	150	6000
16	1	C	1	podon	4	10000	25	150	2400
16	1	C	1	nauplii	12	10000	25	150	7200
16	1	C	1	barnacle larvae	1	10000	25	150	600
16	1	C	1	acartia	3	10000	25	150	1800
16	5	C	2	cyclopoid	1	10000	25	150	600
16	5	C	2	eurytemora	13	10000	25	150	7800
16	5	C	2	podon	2	10000	25	150	1200
16	9	C	3	barnacle larvae	7	10000	25	150	4200
16	9	C	3	podon	3	10000	25	150	1800
16	9	C	3	eurytemora	4	10000	25	150	2400
16	9	C	3	nauplii	3	10000	25	150	1800
16	2	N	1	eurytemora	12	10000	25	150	7200
16	2	N	1	barnacle larvae	4	10000	25	150	2400
16	2	N	1	podon	2	10000	25	150	1200
16	2	N	1	nauplii	2	10000	25	150	1200
16	6	N	2	podon	19	10000	25	150	11400
16	6	N	2	eurytemora	25	10000	25	150	15000
16	6	N	2	nauplii	1	10000	25	150	600
16	6	N	2	ostracoder	1	10000	25	150	600
16	6	N	2	barnacle larvae	2	10000	25	150	1200
16	10	N	3	podon	18	10000	25	150	10800
16	10	N	3	barnacle larvae	18	10000	25	150	10800
16	10	N	3	eurytemora	29	10000	25	150	17400
16	10	N	3	bosmina	12	10000	25	150	7200
16	10	N	3	cyclopoid	2	10000	25	150	1200
16	10	N	3	acartia	3	10000	25	150	1800
16	10	N	3	nauplii	12	10000	25	150	7200
16	10	N	3	evadne	1	10000	25	150	600
16	10	N	3	ostracoder	1	10000	25	150	600
16	10	N	3	keratella	1	10000	25	150	600
16	3	Thi	1	keratella	2	10000	25	150	1200
16	3	Thi	1	eurytemora	17	10000	25	150	10200
16	3	Thi	1	barnacle larvae	7	10000	25	150	4200
16	3	Thi	1	podon	3	10000	25	150	1800
16	3	Thi	1	acartia	22	10000	25	150	13200
16	3	Thi	1	temora	1	10000	25	150	600
16	7	Thi	2	eurytemora	18	10000	25	150	10800
16	7	Thi	2	podon	3	10000	25	150	1800
16	7	Thi	2	nauplii	1	10000	25	150	600
16	7	Thi	2	havstulpan	1	10000	25	150	600
16	7	Thi	2	nauplii	2	10000	25	150	1200
16	7	Thi	2	keratella	1	10000	25	150	600
16	11	Thi	3	bosmina	1	10000	25	150	600
16	11	Thi	3	eurytemora	21	10000	25	150	12600
16	11	Thi	3	barnacle larvae	15	10000	25	150	9000
16	11	Thi	3	acartia	1	10000	25	150	600
16	11	Thi	3	nauplii	2	10000	25	150	1200
16	11	Thi	3	cyclopoid	1	10000	25	150	600
16	4	N_Thi	1	acartia	4	10000	25	150	2400
16	4	N_Thi	1	podon	4	10000	25	150	2400
16	4	N_Thi	1	eurytemora	38	10000	25	150	22800
16	4	N_Thi	1	nauplii	4	10000	25	150	2400
16	4	N_Thi	1	temora	3	10000	25	150	1800
16	4	N_Thi	1	keratella	1	10000	25	150	600
16	4	N_Thi	1	cyclopoid	1	10000	25	150	600
16	4	N_Thi	1	barnacle larvae	3	10000	25	150	1800
16	8	N_Thi	2	eurytemora	16	10000	25	150	9600
16	8	N_Thi	2	nauplii	6	10000	25	150	3600
16	8	N_Thi	2	barnacle larvae	5	10000	25	150	3000
16	8	N_Thi	2	podon	8	10000	25	150	4800
16	8	N_Thi	2	keratella	1	10000	25	150	600
16	8	N_Thi	2	bosmina	1	10000	25	150	600
16	12	N_Thi	3	eurytemora	57	10000	35	160	26057.1
16	12	N_Thi	3	nauplii	18	10000	25	150	10800
16	12	N_Thi	3	podon	13	10000	25	150	7800
16	12	N_Thi	3	keratella	1	10000	25	150	600
16	12	N_Thi	3	acartia	1	10000	25	150	600
16	12	N_Thi	3	temora	1	10000	25	150	600
16	12	N_Thi	3	bosmina	1	10000	25	150	600
0	1	C	1	eurytemora	3	10000	50	200	1200
0	1	C	1	podon	3	10000	50	200	1200
0	1	C	1	nauplii	2	10000	50	200	800
0	1	C	1	acartia	2	10000	50	200	800
0	1	C	1	barnacle larvae	5	10000	50	200	2000
0	1	C	1	evadne	2	10000	50	200	800
0	1	C	1	keratella	1	10000	50	200	400
0	5	C	2	keratella	1	10000	50	200	400
0	5	C	2	acartia	1	10000	50	200	400
0	5	C	2	evadne	1	10000	50	200	400
0	5	C	2	podon	5	10000	50	200	2000
0	5	C	2	barnacle larvae	2	10000	50	200	800
0	5	C	2	ostracoder	2	10000	50	200	800
0	5	C	2	eurytemora	6	10000	50	200	2400
0	5	C	2	cyclopoid	1	10000	50	200	400
0	5	C	2	bosmina	1	10000	50	200	400
0	9	C	3	podon	7	10000	50	200	2800
0	9	C	3	eurytemora	4	10000	50	200	1600
0	9	C	3	temora	1	10000	50	200	400
0	9	C	3	nauplii	6	10000	50	200	2400
0	9	C	3	evadne	4	10000	50	200	1600
0	9	C	3	synchaeta	3	10000	50	200	1200
0	9	C	3	barnacle larvae	1	10000	50	200	400
0	9	C	3	ostracoder	1	10000	50	200	400
0	9	C	3	acartia	1	10000	50	200	400
0	2	N	1	barnacle larvae	2	10000	50	200	800
0	2	N	1	nauplii	3	10000	50	200	1200
0	2	N	1	podon	1	10000	50	200	400
0	2	N	1	eurytemora	3	10000	50	200	1200
0	2	N	1	evadne	1	10000	50	200	400
0	6	N	2	eurytemora	14	10000	50	200	5600
0	6	N	2	podon	1	10000	50	200	400
0	6	N	2	barnacle larvae	6	10000	50	200	2400
0	6	N	2	nauplii	1	10000	50	200	400
0	6	N	2	evadne	1	10000	50	200	400
0	10	N	3	nauplii	4	10000	50	200	1600
0	10	N	3	eurytemora	13	10000	50	200	5200
0	10	N	3	podon	5	10000	50	200	2000
0	10	N	3	cyclopoid	1	10000	50	200	400
0	10	N	3	barnacle larvae	3	10000	50	200	1200
0	10	N	3	synchaeta	1	10000	50	200	400
0	10	N	3	bosmina	1	10000	50	200	400
0	10	N	3	ostracoder	1	10000	50	200	400
0	10	N	3	evadne	1	10000	50	200	400
0	3	Thi	1	barnacle larvae	3	10000	50	200	1200
0	3	Thi	1	evadne	4	10000	50	200	1600
0	3	Thi	1	eurytemora	8	10000	50	200	3200
0	3	Thi	1	podon	4	10000	50	200	1600
0	3	Thi	1	ostracoder	2	10000	50	200	800
0	3	Thi	1	bosmina	1	10000	50	200	400
0	7	Thi	2	synchaeta	2	10000	50	200	800
0	7	Thi	2	nauplii	2	10000	50	200	800
0	7	Thi	2	barnacle larvae	2	10000	50	200	800
0	7	Thi	2	podon	5	10000	50	200	2000
0	7	Thi	2	eurytemora	2	10000	50	200	800
0	11	Thi	3	ostracoder	3	10000	50	200	1200
0	11	Thi	3	eurytemora	5	10000	50	200	2000
0	11	Thi	3	podon	2	10000	50	200	800
0	11	Thi	3	keratella	2	10000	50	200	800
0	11	Thi	3	barnacle larvae	2	10000	50	200	800
0	11	Thi	3	temora	1	10000	50	200	400
0	11	Thi	3	acartia	1	10000	50	200	400
0	4	N_Thi	1	eurytemora	12	10000	50	200	4800
0	4	N_Thi	1	barnacle larvae	3	10000	50	200	1200
0	4	N_Thi	1	evadne	2	10000	50	200	800
0	4	N_Thi	1	podon	7	10000	50	200	2800
0	4	N_Thi	1	acartia	1	10000	50	200	400
0	4	N_Thi	1	synchaeta	2	10000	50	200	800
0	4	N_Thi	1	nauplii	1	10000	50	200	400
0	8	N_Thi	2	barnacle larvae	8	10000	50	200	3200
0	8	N_Thi	2	podon	12	10000	50	200	4800
0	8	N_Thi	2	acartia	3	10000	50	200	1200
0	8	N_Thi	2	temora	2	10000	50	200	800
0	8	N_Thi	2	eurytemora	5	10000	50	200	2000
0	8	N_Thi	2	evadne	4	10000	50	200	1600
0	8	N_Thi	2	ostracoder	2	10000	50	200	800
0	8	N_Thi	2	keratella	1	10000	50	200	400
0	12	N_Thi	3	evadne	2	10000	50	200	800
0	12	N_Thi	3	synchaeta	4	10000	50	200	1600
0	12	N_Thi	3	eurytemora	8	10000	50	200	3200
0	12	N_Thi	3	podon	7	10000	50	200	2800
0	12	N_Thi	3	acartia	2	10000	50	200	800
0	12	N_Thi	3	temora	1	10000	50	200	400

## Sheet: Heterotrophic cells
Date	Day	Mesocosm	Average cells ml-1	Stdev
20190601	Day 0	M1	4.69666e+06	0
20190601	Day 0	M2	3.99644e+06	535155
20190601	Day 0	M3	4.18754e+06	96696.4
20190601	Day 0	M4	3.86821e+06	812082
20190601	Day 0	M5	4.2777e+06	823713
20190601	Day 0	M6	3.46227e+06	456817
20190601	Day 0	M7	4.37035e+06	199111
20190601	Day 0	M8	4.18752e+06	340368
20190601	Day 0	M9	4.22423e+06	170791
20190601	Day 0	M10	4.41251e+06	635828
20190601	Day 0	M11	4.12305e+06	139212
20190601	Day 0	M12	4.22759e+06	736096
20190602	Day 1	M1	4.52026e+06	112920
20190602	Day 1	M2	4.51619e+06	945646
20190602	Day 1	M3	4.85733e+06	209451
20190602	Day 1	M4	4.13395e+06	97086.6
20190602	Day 1	M5	4.47335e+06	634105
20190602	Day 1	M6	5.22399e+06	528146
20190602	Day 1	M7	4.38376e+06	481681
20190602	Day 1	M8	4.37543e+06	136272
20190602	Day 1	M9	5.19813e+06	595250
20190602	Day 1	M10	4.04135e+06	445868
20190602	Day 1	M11	4.88517e+06	946419
20190602	Day 1	M12	4.55813e+06	235415
20190603	Day 2	M1	2.7899e+06	316668
20190603	Day 2	M2	2.81139e+06	256321
20190603	Day 2	M3	2.71781e+06	123981
20190603	Day 2	M4	4.43218e+06	418242
20190603	Day 2	M5	5.24441e+06	386621
20190603	Day 2	M6	7.39344e+06	3.50667e+06
20190603	Day 2	M7	7.83106e+06	2.89662e+06
20190603	Day 2	M8	4584528	1.62633e+06
20190603	Day 2	M9	4.71531e+06	382779
20190603	Day 2	M10	4.69816e+06	119839
20190603	Day 2	M11	3.69914e+06	946328
20190603	Day 2	M12	3.47489e+06	1.42084e+06
20190604	Day 3	M1	2.42999e+06	237606
20190604	Day 3	M2	2.509e+06	308812
20190604	Day 3	M3	2.65459e+06	346774
20190604	Day 3	M4	2.33407e+06	833108
20190604	Day 3	M5	2.10316e+06	374831
20190604	Day 3	M6	2.75045e+06	373924
20190604	Day 3	M7	1.7804e+06	751960
20190604	Day 3	M8	2.44479e+06	703382
20190604	Day 3	M9	2.31569e+06	103120
20190604	Day 3	M10	1.78553e+06	408430
20190604	Day 3	M11	998906	108563
20190604	Day 3	M12	1.12176e+06	173101
20190605	Day4	M1	1.32471e+06	119434
20190605	Day4	M2	1.16137e+06	186711
20190605	Day4	M3	1.00664e+06	272275
20190605	Day4	M4	1.2494e+06	94760.4
20190605	Day4	M5	1.10303e+06	668410
20190605	Day4	M6	1.1368e+06	0
20190605	Day4	M7	874184	669641
20190605	Day4	M8	1.21477e+06	351531
20190605	Day4	M9	1.31885e+06	467737
20190605	Day4	M10	1.06306e+06	826354
20190605	Day4	M11	980948	271126
20190605	Day4	M12	1.02367e+06	47536
20190606	Day5	M1	1.47993e+06	303536
20190606	Day5	M2	1.64962e+06	314042
20190606	Day5	M3	1518192	601550
20190606	Day5	M4	1.18106e+06	136956
20190606	Day5	M5	897040	115753
20190606	Day5	M6	1.16664e+06	101079
20190606	Day5	M7	1.74394e+06	91353.6
20190606	Day5	M8	1.29117e+06	193963
20190606	Day5	M9	1.08506e+06	41513.6
20190606	Day5	M10	1.10669e+06	53698.6
20190606	Day5	M11	840705	107852
20190606	Day5	M12	1.69796e+06	24919.3
20190607	Day6	M1	1217840	60332.1
20190607	Day6	M2	1.43365e+06	126420
20190607	Day6	M3	1.02387e+06	346265
20190607	Day6	M4	1.73392e+06	159970
20190607	Day6	M5	1.2809e+06	506669
20190607	Day6	M6	974147	779074
20190607	Day6	M7	1.62045e+06	55639.1
20190607	Day6	M8	1.68536e+06	243174
20190607	Day6	M9	1.21905e+06	218877
20190607	Day6	M10	1.74622e+06	166829
20190607	Day6	M11	1.33119e+06	417837
20190607	Day6	M12	1.37842e+06	288754
20190608	Day7	M1	1.75783e+06	799685
20190608	Day7	M2	1.42306e+06	180009
20190608	Day7	M3	988049	103906
20190608	Day7	M4	1.71412e+06	597453
20190608	Day7	M5	1.814e+06	440459
20190608	Day7	M6	1.70338e+06	170866
20190608	Day7	M7	1.43408e+06	121214
20190608	Day7	M8	1.36624e+06	362474
20190608	Day7	M9	1.3594e+06	393874
20190608	Day7	M10	1.30649e+06	375610
20190608	Day7	M11	1.22305e+06	355284
20190608	Day7	M12	1.79973e+06	501722
20190609	Day 8	M1	1.32944e+06	132040
20190609	Day 8	M2	977961	421064
20190609	Day 8	M3	984049	320455
20190609	Day 8	M4	1.64885e+06	397591
20190609	Day 8	M5	784945	14257.6
20190609	Day 8	M6	1.26398e+06	507720
20190609	Day 8	M7	1.19473e+06	515434
20190609	Day 8	M8	1.09407e+06	193948
20190609	Day 8	M9	1.6129e+06	255181
20190609	Day 8	M10	897690	565381
20190609	Day 8	M11	1.02053e+06	241403
20190609	Day 8	M12	813821	96966.6
20190610	Day 9	M1	1.08009e+06	110339
20190610	Day 9	M2	1.08327e+06	351082
20190610	Day 9	M3	944768	415718
20190610	Day 9	M4	1.02459e+06	471221
20190610	Day 9	M5	715021	496059
20190610	Day 9	M6	1.8311e+06	479685
20190610	Day 9	M7	967814	190510
20190610	Day 9	M8	1.11033e+06	283576
20190610	Day 9	M9	1.03634e+06	599134
20190610	Day 9	M10	1.24499e+06	31336.7
20190610	Day 9	M11	1.35163e+06	244315
20190610	Day 9	M12	1.29109e+06	336269
20190611	Day 10	M1	630802	189626
20190611	Day 10	M2	1.48349e+06	694119
20190611	Day 10	M3	957649	198946
20190611	Day 10	M4	1.33796e+06	32528
20190611	Day 10	M5	996023	160195
20190611	Day 10	M6	933580	71498
20190611	Day 10	M7	915211	25528.6
20190611	Day 10	M8	1.2102e+06	73929.3
20190611	Day 10	M9	1.58432e+06	243089
20190611	Day 10	M10	1.95184e+06	288258
20190611	Day 10	M11	1.15117e+06	405489
20190611	Day 10	M12	1.19096e+06	36603.9
20190612	Day11	M1	1.0229e+06	170326
20190612	Day11	M2	1.05178e+06	76505.6
20190612	Day11	M3	795003	12933.6
20190612	Day11	M4	876478	8902.43
20190612	Day11	M5	1.15545e+06	197190
20190612	Day11	M6	792160	34575.4
20190612	Day11	M7	919700	95420.7
20190612	Day11	M8	952120	1845.98
20190612	Day11	M9	1.44568e+06	446775
20190612	Day11	M10	898019	154087
20190612	Day11	M11	910021	30.016
20190612	Day11	M12	875393	18084.6
20190613	Day12	M1	1.20493e+06	137668
20190613	Day12	M2	929166	11406.1
20190613	Day12	M3	605439	57585.6
20190613	Day12	M4	943011	108218
20190613	Day12	M5	885602	132956
20190613	Day12	M6	871074	7293.88
20190613	Day12	M7	979436	28470.1
20190613	Day12	M8	656028	9034.8
20190613	Day12	M9	1.08768e+06	8381.36
20190613	Day12	M10	1.01838e+06	3436.83
20190613	Day12	M11	1.17437e+06	141345
20190613	Day12	M12	1.05103e+06	68061.2
20190614	Day13	M1	1.42979e+06	358991
20190614	Day13	M2	1.07512e+06	192268
20190614	Day13	M3	1.01408e+06	224568
20190614	Day13	M4	1.4303e+06	36949.6
20190614	Day13	M5	1.3076e+06	16538.8
20190614	Day13	M6	1.08581e+06	34452.6
20190614	Day13	M7	1.09027e+06	198511
20190614	Day13	M8	1.43032e+06	126551
20190614	Day13	M9	1133496	45241.3
20190614	Day13	M10	859061	8794.68
20190614	Day13	M11	1.24725e+06	20726
20190614	Day13	M12	1.31859e+06	18910.1
20190615	Day14	M1	1.18596e+06	50610.5
20190615	Day14	M2	913661	5567.96
20190615	Day14	M3	1.17994e+06	21056.2
20190615	Day14	M4	1.09534e+06	40776.7
20190615	Day14	M5	1.18132e+06	42606.5
20190615	Day14	M6	830525	60827.3
20190615	Day14	M7	1.36001e+06	184343
20190615	Day14	M8	1.19686e+06	120206
20190615	Day14	M9	661967	171777
20190615	Day14	M10	878704	102189
20190615	Day14	M11	1.01256e+06	6333.37
20190615	Day14	M12	1.46142e+06	61787.9
20190616	Day15	M1	517996	90119.9
20190616	Day15	M2	594371	36469.4
20190616	Day15	M3	829785	57169.3
20190616	Day15	M4	609656	83029.3
20190616	Day15	M5	934451	0
20190616	Day15	M6	719744	99292.8
20190616	Day15	M7	856673	25228.4
20190616	Day15	M8	726590	66443
20190616	Day15	M9	355149	33047.6
20190616	Day15	M10	617781	3211.71
20190616	Day15	M11	515394	13537.2
20190616	Day15	M12	721227	34454.4
20190617	Day16	M1	821865	39606.1
20190617	Day16	M2	670096	8909.04
20190617	Day16	M3	945767	47400.9
20190617	Day16	M4	918108	24433
20190617	Day16	M5	951522	121435
20190617	Day16	M6	995682	149657
20190617	Day16	M7	953011	69682.1
20190617	Day16	M8	646753	30526.2
20190617	Day16	M9	411871	66318.5
20190617	Day16	M10	705704	98887.6
20190617	Day16	M11	561855	43072.3
20190617	Day16	M12	922724	19705.5

## Sheet: Autotrophic cells
Date	Day	Mesocosm	Average cells ml-1	Stdev
20190601	M1	Day 0	75883.2	7405.91
20190601	M2	Day 0	74197.2	980.597
20190601	M3	Day 0	78288.9	3498.68
20190601	M4	Day 0	67493.1	4771.48
20190601	M5	Day 0	70873.9	2288.72
20190601	M6	Day 0	65593.5	891.383
20190601	M7	Day 0	77443.3	9478.22
20190601	M8	Day 0	64056.7	3213.38
20190601	M9	Day 0	76177.4	1730.77
20190601	M10	Day 0	62601.9	2581.75
20190601	M11	Day 0	63418.8	1815.97
20190601	M12	Day 0	67206.1	735.391
20190602	M1	Day 1	75373.7	5927.7
20190602	M2	Day 1	88559.2	210.112
20190602	M3	Day 1	81761.6	773.593
20190602	M4	Day 1	87160.4	4902.61
20190602	M5	Day 1	82605.8	660.2
20190602	M6	Day 1	87921.1	1877.97
20190602	M7	Day 1	78817.1	3767
20190602	M8	Day 1	85237	1246.5
20190602	M9	Day 1	81342.9	4922.62
20190602	M10	Day 1	84402.8	7792.17
20190602	M11	Day 1	76911.8	4210.42
20190602	M12	Day 1	83206.9	4867.82
20190603	M1	Day 2	78451.7	2035.32
20190603	M2	Day 2	97118.9	654.136
20190603	M3	Day 2	74214.4	109.301
20190603	M4	Day 2	91355.5	1508.3
20190603	M5	Day 2	79629	1568.33
20190603	M6	Day 2	100201	3046.62
20190603	M7	Day 2	55178.4	21483.9
20190603	M8	Day 2	82227.5	2635.95
20190603	M9	Day 2	71547.8	9289.94
20190603	M10	Day 2	96101.4	9090.44
20190603	M11	Day 2	71174.6	3109.08
20190603	M12	Day 2	89680.5	11125.9
20190604	M1	Day 3	75203.7	7961.73
20190604	M2	Day 3	114099	1535.82
20190604	M3	Day 3	78225.9	1656.49
20190604	M4	Day 3	121114	205.64
20190604	M5	Day 3	79995.1	1455.77
20190604	M6	Day 3	121935	9214.9
20190604	M7	Day 3	74638.4	35328.5
20190604	M8	Day 3	135118	16894.7
20190604	M9	Day 3	69677.7	2314.41
20190604	M10	Day 3	116811	527.705
20190604	M11	Day 3	75888.5	5660.28
20190604	M12	Day 3	100507	45661.1
20190605	M1	Day 4	70982.6	5897.98
20190605	M2	Day 4	113445	4381.88
20190605	M3	Day 4	70600.5	2412.34
20190605	M4	Day 4	121754	6273.34
20190605	M5	Day 4	72246.6	1228.38
20190605	M6	Day 4	126935	3874.41
20190605	M7	Day 4	70672.7	2711.29
20190605	M8	Day 4	128842	9742.15
20190605	M9	Day 4	65570.5	626.773
20190605	M10	Day 4	128051	3810.66
20190605	M11	Day 4	73362.4	0
20190605	M12	Day 4	101117	3126.51
20190606	M1	Day 5	62437.6	5696.21
20190606	M2	Day 5	102222	1117.72
20190606	M3	Day 5	67911.6	4451.91
20190606	M4	Day 5	109039	2233.46
20190606	M5	Day 5	72968.8	2985.15
20190606	M6	Day 5	119409	2671.42
20190606	M7	Day 5	67733.6	1029.34
20190606	M8	Day 5	114054	920.793
20190606	M9	Day 5	62184.6	66.8537
20190606	M10	Day 5	115529	3260.98
20190606	M11	Day 5	69097.5	2429.7
20190606	M12	Day 5	100227	2528.16
20190607	M1	Day 6	66618.2	1493.6
20190607	M2	Day 6	76793.8	2166.3
20190607	M3	Day 6	63307.3	697.871
20190607	M4	Day 6	91253.9	2342.38
20190607	M5	Day 6	65499	3298.12
20190607	M6	Day 6	93498.1	8383.47
20190607	M7	Day 6	66370.9	2302.74
20190607	M8	Day 6	93337.4	3283.26
20190607	M9	Day 6	57320.8	3587.82
20190607	M10	Day 6	92391.9	3030.7
20190607	M11	Day 6	47791.1	21680.6
20190607	M12	Day 6	76681.6	2830.14
20190608	M1	Day7	56028.7	7911.02
20190608	M2	Day7	63520.7	411.204
20190608	M3	Day7	66139.8	5987.12
20190608	M4	Day7	80563.2	1574.78
20190608	M5	Day7	75322.4	2661.04
20190608	M6	Day7	72977.5	2021.98
20190608	M7	Day7	69131.3	1556.43
20190608	M8	Day7	75564.5	5365.35
20190608	M9	Day7	59810.6	690.367
20190608	M10	Day7	73745.5	1574.78
20190608	M11	Day7	67976.7	3309.26
20190608	M12	Day7	62854.4	107.785
20190609	M1	Day 8	58008.9	3119.84
20190609	M2	Day 8	60861.6	9694.62
20190609	M3	Day 8	64262.9	1658.99
20190609	M4	Day 8	62851.4	3655.05
20190609	M5	Day 8	71760.6	179.186
20190609	M6	Day 8	57604.4	2250.74
20190609	M7	Day 8	62368.5	4635.19
20190609	M8	Day 8	55796.5	2727.66
20190609	M9	Day 8	55291	583.568
20190609	M10	Day 8	54284.8	8431
20190609	M11	Day 8	64474.7	277.648
20190609	M12	Day 8	56191.5	4055.79
20190610	M1	Day 9	58171.7	5727.14
20190610	M2	Day 9	57029.9	314.789
20190610	M3	Day 9	72264.1	5665.51
20190610	M4	Day 9	66029.7	2280.76
20190610	M5	Day 9	75129.2	307.891
20190610	M6	Day 9	55640	825.439
20190610	M7	Day 9	68542.1	2149.48
20190610	M8	Day 9	56000.3	4037.9
20190610	M9	Day 9	54138.4	2964.08
20190610	M10	Day 9	54885.9	2432.2
20190610	M11	Day 9	65273.1	467.976
20190610	M12	Day 9	63243.1	4839.32
20190611	M1	Day 10	59458.6	0
20190611	M2	Day 10	53727.2	258.774
20190611	M3	Day 10	66689.5	5204.66
20190611	M4	Day 10	52326.5	1234.22
20190611	M5	Day 10	65163.3	3566.14
20190611	M6	Day 10	47587.9	5214.59
20190611	M7	Day 10	65307.8	2281.21
20190611	M8	Day 10	49809.8	1641.71
20190611	M9	Day 10	53384.9	3534.38
20190611	M10	Day 10	42339.3	5933.23
20190611	M11	Day 10	63454.4	410.521
20190611	M12	Day 10	60461.6	7629.13
20190612	M1	Day11	57735.9	6535.98
20190612	M2	Day11	52271.7	789.435
20190612	M3	Day11	62348.6	387.858
20190612	M4	Day11	47482.8	6165.4
20190612	M5	Day11	64121.3	3028.58
20190612	M6	Day11	51577.4	1533.54
20190612	M7	Day11	59222.2	6276.82
20190612	M8	Day11	47251.7	207.989
20190612	M9	Day11	41223.3	2633.9
20190612	M10	Day11	41710.2	1284.93
20190612	M11	Day11	50282.4	1493.07
20190612	M12	Day11	53838.4	549.686
20190613	M1	Day12	66549.7	11691.7
20190613	M2	Day12	57919.6	497.689
20190613	M3	Day12	82430.6	637.839
20190613	M4	Day12	71586.5	3141.9
20190613	M5	Day12	94411.8	7811.65
20190613	M6	Day12	47946.1	11135.9
20190613	M7	Day12	66878.5	15683.6
20190613	M8	Day12	44693.7	9203.53
20190613	M9	Day12	38637.6	10280.6
20190613	M10	Day12	48414.9	152.657
20190613	M11	Day12	61376.4	11609.4
20190613	M12	Day12	56363.7	5030.55
20190614	M1	Day13	65864.9	10227.9
20190614	M2	Day13	56553.9	13318.7
20190614	M3	Day13	95596	17530.5
20190614	M4	Day13	67807.7	516.638
20190614	M5	Day13	67000.4	6746.01
20190614	M6	Day13	64893.9	4472.38
20190614	M7	Day13	76352.2	2750.55
20190614	M8	Day13	52945.5	10146.9
20190614	M9	Day13	46673.9	4932.32
20190614	M10	Day13	53134.5	4174.64
20190614	M11	Day13	65425.5	10444
20190614	M12	Day13	58061.4	3179.19
20190615	M1	Day14	70486.5	2251.2
20190615	M2	Day14	56911.1	5563.72
20190615	M3	Day14	85332.5	8616.7
20190615	M4	Day14	67705.1	15911.2
20190615	M5	Day14	112548	7946.73
20190615	M6	Day14	67873.1	906.239
20190615	M7	Day14	109406	12507.9
20190615	M8	Day14	71580.2	14616.9
20190615	M9	Day14	58715.9	2714.17
20190615	M10	Day14	64831.9	6677.95
20190615	M11	Day14	82312.3	10317.8
20190615	M12	Day14	69585.3	1574.63
20190616	M1	Day15	62601.1	8688.86
20190616	M2	Day15	63625.7	2033.58
20190616	M3	Day15	103543	9188.67
20190616	M4	Day15	91265.3	13672.3
20190616	M5	Day15	115955	4569.93
20190616	M6	Day15	69122.9	14070
20190616	M7	Day15	103212	6417.96
20190616	M8	Day15	86270.3	2321.54
20190616	M9	Day15	50333.7	4937.93
20190616	M10	Day15	67720.8	7465.33
20190616	M11	Day15	90294.3	3234.22
20190616	M12	Day15	77389.8	6400.9
20190617	M1	Day16	68035.1	14002.4
20190617	M2	Day16	64007.3	4976.89
20190617	M3	Day16	100657	285.152
20190617	M4	Day16	86512.9	5220.05
20190617	M5	Day16	100844	4762.99
20190617	M6	Day16	78029.8	4934.75
20190617	M7	Day16	101898	4696.21
20190617	M8	Day16	76531.7	2751.84
20190617	M9	Day16	44421.5	2264.31
20190617	M10	Day16	92792.3	13220.4
20190617	M11	Day16	79723.9	11099.2
20190617	M12	Day16	68121	3393.24

## Sheet: Phytoplankton
Timepoint	Mesocosm	Treatment	Replicate	Class	Order	Genus	Species	Shape	SizeClass	Size	Calculated_ volume	Abundance_unit_L	Biovolume_mg_m3	Calculated_Carbon_mgC_m3
0	1	C	1	Chlorophyceae	SPHAEROPLEALES	Monoraphidium	Monoraphidium contortum	2 cones (S.)	2	1.5-2x20-30	20.0339	510250	10.2223	1.83905
0	1	C	1	Chrysophyceae	PEDINELLALES	Pseudopedinella	Pseudopedinella	sphere	4	9-11	523.333	39250	20.5408	3.02849
0	1	C	1	Chrysophyceae	PEDINELLALES	Pseudopedinella	Pseudopedinella	sphere	3	7-9	267.947	98125	26.2923	4.03804
0	1	C	1	Cryptophyceae	CRYPTOMONADALES	Teleaulax	Teleaulax cf. amphioxeia	cone + half sphere	2	5-6x10-12	108.837	2000.26	0.217702	0.0353242
0	1	C	1	Diatomophyceae (Bacillariophyceae)	BACILLARIALES (PENNALES)	Pennales	Pennales	half parallelepiped	4	4-6x35-50	420	1000.13	0.420054	0.0289711
0	1	C	1	Diatomophyceae (Bacillariophyceae)	BACILLARIALES (PENNALES)	Pennales	Pennales	half parallelepiped	9	7-9x50-70	1680	1000.13	1.68022	0.0891734
0	1	C	1	Diatomophyceae (Bacillariophyceae)	BACILLARIALES (PENNALES)	Pennales	Pennales	half parallelepiped	2	4-6x15-25	200	2000.26	0.400051	0.031745
0	1	C	1	Diatomophyceae (Bacillariophyceae)	BACILLARIALES (PENNALES)	Pennales	Pennales	half parallelepiped	3	4-6x25-35	300	2000.26	0.600077	0.0441047
0	1	C	1	Diatomophyceae (Bacillariophyceae)	BACILLARIALES (PENNALES)	Pennales	Pennales	half parallelepiped	6	4-6x70-100	850	4000.51	3.40044	0.205271
0	1	C	1	Diatomophyceae (Bacillariophyceae)	BACILLARIALES (PENNALES)	Pennales	Pennales	half parallelepiped	5	4-6x50-70	600	7000.9	4.20054	0.270825
0	1	C	1	Diatomophyceae (Bacillariophyceae)	BACILLARIALES (PENNALES)	Synedra	Synedra ulna	half parallelepiped	2	5-10x130-180	3600	4000.51	14.4018	0.661806
0	1	C	1	Diatomophyceae (Bacillariophyceae)	EUPODISCALES (BIDDULPHIALES, CENTRALES)	Chaetoceros	Chaetoceros	oval cylinder	13	16-20x11-15	2314.49	6000.77	13.8887	0.6938
0	1	C	1	Diatomophyceae (Bacillariophyceae)	EUPODISCALES (BIDDULPHIALES, CENTRALES)	Skeletonema	Skeletonema marinoi	cylinder	22	9-11x9-14	863.5	15700	13.5569	0.815947
0	1	C	1	Dinophyceae	DINOPHYSIALES	Dinophysis	Dinophysis acuminata	flattened ellipsoid	5	48-52	23550	1000.13	23.553	2.75302
0	1	C	1	Dinophyceae	GONYAULACALES	Alexandrium	cf. Alexandrium	rotational ellipsoid	4	33-40x40	27129.6	1000.13	27.1331	3.14422
0	1	C	1	Dinophyceae	GONYAULACALES	Peridiniales	Peridiniales	sphere-20%	4	20-27	6541.67	5000.64	32.7125	4.13438
0	1	C	1	Dinophyceae	GYMNODINIALES	Gymnodiniales	Gymnodiniales	sphere-10%	4	20-27	7359.38	1000.13	7.36032	0.923577
0	1	C	1	Dinophyceae	GYMNODINIALES	Gymnodiniales	Gymnodiniales	sphere-10%	5	27-40	12717	2000.26	25.4373	3.08714
0	1	C	1	Dinophyceae	GYMNODINIALES	Gymnodinium	Gymnodinium	flattened ellipsoid	5	18-23x25-35	4638.88	1000.13	4.63947	0.598785
0	1	C	1	Dinophyceae	GYMNODINIALES	Gymnodinium	Gymnodinium	flattened ellipsoid	6	30-34x35-45	14361.9	1000.13	14.3638	1.73034
0	1	C	1	Dinophyceae	GYMNODINIALES	Gymnodinium	Gymnodinium	flattened ellipsoid	2	7-10x10-15	335.567	1962.5	0.65855	0.0997632
0	1	C	1	Dinophyceae	GYMNODINIALES	Gymnodinium	Gymnodinium	flattened ellipsoid	4	14-17x20-25	1957.03	2000.26	3.91456	0.532536
0	1	C	1	Dinophyceae	PERIDINIALES	Heterocapsa	Heterocapsa rotundata	cone + half sphere	2	7-10x12-15	335.571	2000.26	0.671228	0.101684
0	1	C	1	Dinophyceae	PERIDINIALES	Heterocapsa	Heterocapsa triquetra	2 cones	5	17-21x25-28	2550.46	4000.51	10.2032	1.36579
0	1	C	1	Dinophyceae	PERIDINIALES	Heterocapsa	Heterocapsa triquetra	2 cones	6	21-23x32-34	4179.34	5000.64	20.8994	2.71456
0	1	C	1	Dinophyceae	PERIDINIALES	Oblea	Oblea rotunda	half cone + cut flattened ellipsoid	2	28-33	12717	1000.13	12.7186	1.54357
0	1	C	1	Dinophyceae	PERIDINIALES	Protoperidinium	Protoperidinium	(cone + half sphere)-20%	3	25x30	5212.89	1000.13	5.21356	0.668107
0	1	C	1	Dinophyceae	PERIDINIALES	Protoperidinium	Protoperidinium bipes	half cone	1	12-14x18-22	442.217	2000.26	0.884547	0.131762
0	1	C	1	Dinophyceae	PERIDINIALES	Protoperidinium	Protoperidinium bipes	half cone	2	17-21x23-26	1180.77	2000.26	2.36184	0.331362
0	1	C	1	Dinophyceae	PERIDINIALES	Protoperidinium	Protoperidinium brevipes	cone + half sphere	3	30-35	12447.4	3000.38	37.3468	4.53845
0	1	C	1	Litostomatea	HAPTORIDA	Mesodinium	Mesodinium rubrum	2 spheres * 5/8	3	16-20	3505.92	4000.51	14.0255	1.84136
0	1	C	1	Litostomatea	HAPTORIDA	Mesodinium	Mesodinium rubrum	2 spheres * 5/8	4	20-27	7451.37	5000.64	37.2616	4.67207
0	1	C	1	Litostomatea	HAPTORIDA	Mesodinium	Mesodinium rubrum	sphere	6	33-37	22437.9	5000.64	112.204	13.1538
0	1	C	1	Litostomatea	HAPTORIDA	Mesodinium	Mesodinium rubrum	sphere	7	37-45	33493.3	5000.64	167.488	19.1609
0	1	C	1	Litostomatea	HAPTORIDA	Mesodinium	Mesodinium rubrum	sphere	8	45-55	65416.7	6000.77	392.55	43.1114
0	1	C	1	Litostomatea	HAPTORIDA	Mesodinium	Mesodinium rubrum	sphere	5	27-33	14130	9001.15	127.186	15.3368
0	1	C	1	Nostocophyceae (Cyanophyceae)	CHROOCOCCALES	Lemmermanniella	Lemmermanniella pallida	cylinder	3k-50	0.5-1.6x1.1-3.7	117.75	2000.26	0.47106	0.0729187
0	1	C	1	Nostocophyceae (Cyanophyceae)	NOSTOCALES	Anabaena	Anabaena sp.	cylinder		3-4x100	961.625	500.064	0.480874	0.0683159
0	1	C	1	Nostocophyceae (Cyanophyceae)	NOSTOCALES	Aphanizomenon	Aphanizomenon flosaquae	cylinder	1	5x100	1962.5	600.077	1.17765	0.16018
0	1	C	1	Nostocophyceae (Cyanophyceae)	NOSTOCALES	Dolichospermum	Dolichospermum sp.	chain of spheres	1	4-5x100	1059.75	800.102	0.847909	0.119747
0	1	C	1	Nostocophyceae (Cyanophyceae)	OSCILLATORIALES	Oscillatoriales	Oscillatoriales (cf. Planktolyngbya)	cylinder	3	2x100	314	8401.08	2.63794	0.401241
0	1	C	1	Prasinophyceae (Micromonadophyceae)	CHLORODENDRALES	Pyramimonas	Pyramimonas	trapezoid	2	5-7x5	120	58875	7.065	1.13956
0	1	C	1			Flagellates	Flagellates	rotational ellipsoid	4	5-7	63.585	117750	7.48713	1.25535
3	1	C	1	Chlorophyceae	SPHAEROPLEALES	Monoraphidium	Monoraphidium contortum	2 cones (S.)	2	1.5-2x20-30	20.0339	2826000	56.6157	10.1855
3	1	C	1	Chrysophyceae	PEDINELLALES	Pseudopedinella	Pseudopedinella	sphere	3	7-9	267.947	314000	84.1353	12.9217
3	1	C	1	Cryptophyceae	CRYPTOMONADALES	Teleaulax	Teleaulax cf. amphioxeia	cone + half sphere	2	5-6x10-12	108.837	7200.92	0.783727	0.127167
3	1	C	1	Diatomophyceae (Bacillariophyceae)	BACILLARIALES (PENNALES)	Pennales	Pennales	half parallelepiped	3	4-6x25-35	300	1000.13	0.300038	0.0220523
3	1	C	1	Diatomophyceae (Bacillariophyceae)	BACILLARIALES (PENNALES)	Pennales	Pennales	half parallelepiped	4	4-6x35-50	420	1000.13	0.420054	0.0289711
3	1	C	1	Diatomophyceae (Bacillariophyceae)	BACILLARIALES (PENNALES)	Synedra	Synedra ulna	half parallelepiped	1	5-10x80-130	2475	6000.77	14.8519	0.732572
3	1	C	1	Diatomophyceae (Bacillariophyceae)	EUPODISCALES (BIDDULPHIALES, CENTRALES)	centrales	Centrales	cylinder	3	12-17	1722.09	4000.51	6.88926	0.363925
3	1	C	1	Diatomophyceae (Bacillariophyceae)	EUPODISCALES (BIDDULPHIALES, CENTRALES)	Melosira	Melosira lineata	cylinder	1	13-15x26-34	4615.8	2000.26	9.23278	0.404803
3	1	C	1	Diatomophyceae (Bacillariophyceae)	EUPODISCALES (BIDDULPHIALES, CENTRALES)	Skeletonema	Skeletonema marinoi	cylinder	22	9-11x9-14	863.5	14401.8	12.436	0.748481
3	1	C	1	Diatomophyceae (Bacillariophyceae)	EUPODISCALES (BIDDULPHIALES, CENTRALES)	Skeletonema	Skeletonema marinoi	cylinder	17	6x15-25	536.94	36004.6	19.3323	1.27286
3	1	C	1	Diatomophyceae (Bacillariophyceae)	EUPODISCALES (BIDDULPHIALES, CENTRALES)	Thalassiosira	Thalassiosira	cylinder	7	27-32	16828.4	1000.13	16.8306	0.577871
3	1	C	1	Diatomophyceae (Bacillariophyceae)	EUPODISCALES (BIDDULPHIALES, CENTRALES)	Thalassiosira	Thalassiosira	cylinder	11	70-90	120576	1000.13	120.591	2.85372
3	1	C	1	Dinophyceae	DINOPHYSIALES	Dinophysis	Dinophysis acuminata	flattened ellipsoid	4	43-47	16956	3000.38	50.8745	6.06688
3	1	C	1	Dinophyceae	DINOPHYSIALES	Dinophysis	Dinophysis acuminata	flattened ellipsoid	5	48-52	23550	7000.9	164.871	19.2711
3	1	C	1	Dinophyceae	GONYAULACALES	Amylax	Amylax triacantha	(cone + half sphere)-25%	2	27-30x45-55	10645.5	2000.26	21.2937	2.61245
3	1	C	1	Dinophyceae	GONYAULACALES	Amylax	Amylax triacantha	(cone + half sphere)-25%	1	34-37x35-45	6439.45	4000.51	25.7611	3.25896
3	1	C	1	Dinophyceae	GONYAULACALES	Peridiniella	Peridiniella danica	flattened ellipsoid	1	18-22x18-22	2721.33	7000.9	19.0518	2.5402
3	1	C	1	Dinophyceae	GYMNODINIALES	Gymnodiniales	Gymnodiniales	sphere-10%	3	15-20	2314.02	2000.26	4.62864	0.623276
3	1	C	1	Dinophyceae	GYMNODINIALES	Gymnodinium	Gymnodinium	flattened ellipsoid	3	11-13x15-20	920.796	1000.13	0.920914	0.131177
3	1	C	1	Dinophyceae	PERIDINIALES	Heterocapsa	Heterocapsa triquetra	2 cones	5	17-21x25-28	2550.46	39605.1	101.011	13.5214
3	1	C	1	Dinophyceae	PERIDINIALES	Oblea	Oblea rotunda	half cone + cut flattened ellipsoid	2	28-33	12717	1000.13	12.7186	1.54357
3	1	C	1	Dinophyceae	PERIDINIALES	Protoperidinium	Protoperidinium bipes	half cone	2	17-21x23-26	1180.77	2000.26	2.36184	0.331362
3	1	C	1	Dinophyceae	PERIDINIALES	Protoperidinium	Protoperidinium brevipes	cone + half sphere	3	30-35	12447.4	8001.02	99.5916	12.1025
3	1	C	1	Dinophyceae	SUESSIALES	Biecheleria	Biecheleria baltica	rotational ellipsoid	7	22x25	6332.33	1000.13	6.33314	0.802006
3	1	C	1	Litostomatea	HAPTORIDA	Mesodinium	Mesodinium rubrum	2 spheres * 5/8	4	20-27	7451.37	13001.7	96.8802	12.1474
3	1	C	1	Litostomatea	HAPTORIDA	Mesodinium	Mesodinium rubrum	sphere	7	37-45	33493.3	13001.7	435.469	49.8183
3	1	C	1	Litostomatea	HAPTORIDA	Mesodinium	Mesodinium rubrum	sphere	8	45-55	65416.7	13001.7	850.526	93.408
3	1	C	1	Litostomatea	HAPTORIDA	Mesodinium	Mesodinium rubrum	sphere	5	27-33	14130	22002.8	310.9	37.49
3	1	C	1	Litostomatea	HAPTORIDA	Mesodinium	Mesodinium rubrum	2 spheres * 5/8	3	16-20	3505.92	31004	108.698	14.2705
3	1	C	1	Nostocophyceae (Cyanophyceae)	CHROOCOCCALES	Lemmermanniella	Lemmermanniella pallida	cylinder	3k-50	0.5-1.6x1.1-3.7	117.75	9601.23	1.13054	0.182563
3	1	C	1	Nostocophyceae (Cyanophyceae)	CHROOCOCCALES	Lemmermanniella	Lemmermanniella pallida	cylinder	4-100	0.5-1.6x1.1-3.7	235.5	24003.1	5.65272	0.875024
3	1	C	1	Nostocophyceae (Cyanophyceae)	NOSTOCALES	Aphanizomenon	Aphanizomenon flosaquae	cylinder	1	5x100	1962.5	11251.4	22.081	3.00338
3	1	C	1	Nostocophyceae (Cyanophyceae)	OSCILLATORIALES	Oscillatoriales	Oscillatoriales	cylinder	6	5x100	1962.5	4350.56	8.53797	1.16131
3	1	C	1	Nostocophyceae (Cyanophyceae)	SYNECHOCOCCALES	Aphanocapsa	Aphanocapsa holsatica	sphere	4-100	1	52.3333	3925	0.205408	0.0348519
3	1	C	1	Nostocophyceae (Cyanophyceae)	SYNECHOCOCCALES	Aphanocapsa	Aphanocapsa holsatica	sphere	2-20k	1	10.4667	19625	0.205408	0.0384471
3	1	C	1	Nostocophyceae (Cyanophyceae)	SYNECHOCOCCALES	Aphanocapsa	Aphanocapsa holsatica	sphere	3-50k	1	26.1667	19625	0.513521	0.0908927
3	1	C	1	Nostocophyceae (Cyanophyceae)	SYNECHOCOCCALES	Aphanocapsa	Aphanocapsa sp.	sphere	13-50k	0.8-1.5	45.216	5000.64	0.226109	0.0387078
3	1	C	1	Nostocophyceae (Cyanophyceae)	SYNECHOCOCCALES	Cyanodictyon	Cyanodictyon planctonicum	rotational ellipsoid	4-100k	0.8-1x1-2	63.585	2000.26	0.127186	0.021325
3	1	C	1	Nostocophyceae (Cyanophyceae)	SYNECHOCOCCALES	Cyanodictyon	Cyanodictyon planctonicum	rotational ellipsoid	5-200k	0.8-1x1-2	127.17	2000.26	0.254373	0.0408843
3	1	C	1	Ulvophyceae	ULOTHRICALES	Binuclearia	Binuclearia lauterbornii	rotational ellipsoid	2	3-4x10-12	70.5192	4000.51	0.282113	0.0470035
3	1	C	1			Flagellates	Flagellates	sphere	8	<2	4.18667	58875	0.24649	0.0487887
3	1	C	1			Katablepharis	Katablepharis	rotational ellipsoid	4	8-10x12-15	572.265	3925	2.24614	0.329365
6	1	C	1	Chlorophyceae	SPHAEROPLEALES	Desmodesmus	Desmodesmus armatus	rotational ellipsoid	2	3-3.5x8-12	221	1222	0.270062	0.0419671
6	1	C	1	Chlorophyceae	SPHAEROPLEALES	Monoraphidium	Monoraphidium contortum	2 cones (S.)	5	4-5x30-40	185	10998	2.03463	0.319626
6	1	C	1	Chlorophyceae	SPHAEROPLEALES	Monoraphidium	Monoraphidium contortum	2 cones (S.)	4	3-4x20-30	80	42770	3.4216	0.565711
6	1	C	1	Chlorophyceae	SPHAEROPLEALES	Monoraphidium	Monoraphidium contortum	2 cones (S.)	1	1.2-1.5x15-20	7.73879	103870	0.83096	0.158105
6	1	C	1	Chlorophyceae	SPHAEROPLEALES	Monoraphidium	Monoraphidium contortum	2 cones (S.)	2	1.5-2x20-30	20.0339	989820	19.8299	3.56752
6	1	C	1	Diatomophyceae (Bacillariophyceae)	BACILLARIALES (PENNALES)	Cylindrotheca	Cylindrotheca closterium	rotational ellipsoid	7	3-4x25-28	179.734	1222	0.219634	0.017784
6	1	C	1	Diatomophyceae (Bacillariophyceae)	BACILLARIALES (PENNALES)	Licmophora	Licmophora gracilis	half parallelepiped	2	23-27x70-80	13125	2444	32.0775	1.15434
6	1	C	1	Diatomophyceae (Bacillariophyceae)	BACILLARIALES (PENNALES)	Navicula	Navicula	parallelepiped-40%	1	4-6x20-30	375	1222	0.45825	0.0322897
6	1	C	1	Diatomophyceae (Bacillariophyceae)	BACILLARIALES (PENNALES)	Nitzschia	Nitzschia	rotational ellipsoid	8	8x50	1600	2444	3.9104	0.209458
6	1	C	1	Diatomophyceae (Bacillariophyceae)	BACILLARIALES (PENNALES)	Pennales	Pennales	half parallelepiped	13	9-12x50-70	2520	1222	3.07944	0.151377
6	1	C	1	Diatomophyceae (Bacillariophyceae)	BACILLARIALES (PENNALES)	Pennales	Pennales	half parallelepiped	12	9-12x35-50	1764	2444	4.31122	0.226707
6	1	C	1	Diatomophyceae (Bacillariophyceae)	BACILLARIALES (PENNALES)	Pennales	Pennales	half parallelepiped	17	12-20x90-120	10080	2444	24.6355	0.931883
6	1	C	1	Diatomophyceae (Bacillariophyceae)	BACILLARIALES (PENNALES)	Rhoicosphenia	Rhoicosphenia abbreviata	half parallelepiped	1	5-6x23-27	363	1222	0.443586	0.0314492
6	1	C	1	Diatomophyceae (Bacillariophyceae)	BACILLARIALES (PENNALES)	Tabellaria	Tabellaria fenestrata	parallelepiped	1	6x20-40	2016	4888	9.85421	0.505274
6	1	C	1	Diatomophyceae (Bacillariophyceae)	EUPODISCALES (BIDDULPHIALES, CENTRALES)	Chaetoceros	Chaetoceros	oval cylinder	12	11-15x11-15	1207.25	4888	5.90105	0.333367
6	1	C	1	Diatomophyceae (Bacillariophyceae)	EUPODISCALES (BIDDULPHIALES, CENTRALES)	Skeletonema	Skeletonema	cylinder	1	3-4x11-15	125	78208	9.776	0.847811
6	1	C	1	Dinophyceae	DINOPHYSIALES	Dinophysis	Dinophysis acuminata	flattened ellipsoid	5	48-52	23550	9776	230.225	26.91
6	1	C	1	Dinophyceae	DINOPHYSIALES	Dinophysis	Dinophysis norvegica	flattened ellipsoid	2	50-60	14718.8	7332	214.732	24.7676
6	1	C	1	Dinophyceae	GONYAULACALES	Amylax	Amylax triacantha	(cone + half sphere)-25%	1	34-37x35-45	6439.45	4888	31.4738	3.98167
6	1	C	1	Dinophyceae	GONYAULACALES	Peridiniales	Peridiniales	sphere-20%	4	20-27	6541.67	1222	7.99392	1.01031
6	1	C	1	Dinophyceae	GONYAULACALES	Peridiniales	Peridiniales	sphere-20%	3	15-20	2056.91	3666	7.54063	1.02272
6	1	C	1	Dinophyceae	GYMNODINIALES	Gymnodinium	Gymnodinium	flattened ellipsoid	3	11-13x15-20	920.796	2444	2.25043	0.320556
6	1	C	1	Dinophyceae	GYMNODINIALES	Gymnodinium	Gymnodinium	flattened ellipsoid	2	7-10x10-15	335.567	4888	1.64025	0.24848
6	1	C	1	Dinophyceae	PERIDINIALES	Heterocapsa	Heterocapsa triquetra	2 cones	3	14-15x19-21	1100.31	2444	2.68915	0.378911
6	1	C	1	Dinophyceae	PERIDINIALES	Heterocapsa	Heterocapsa triquetra	2 cones	4	15x 22-24	1354.12	7332	9.92844	1.38135
6	1	C	1	Dinophyceae	PERIDINIALES	Oblea	Oblea rotunda	half cone + cut flattened ellipsoid	1	22-28	7359.38	1222	8.9927	1.12841
6	1	C	1	Dinophyceae	PERIDINIALES	Protoperidinium	Protoperidinium bipes	half cone	1	12-14x18-22	442.217	1222	0.540124	0.0804593
6	1	C	1	Dinophyceae	PERIDINIALES	Protoperidinium	Protoperidinium brevipes	cone + half sphere	3	30-35	12447.4	6110	76.0533	9.24213
6	1	C	1	Dinophyceae	PERIDINIALES	Scrippsiella	Scrippsiella	sphere	8	28-30	12763.6	1222	15.5971	1.89249
6	1	C	1	Dinophyceae	PROROCENTRALES	Prorocentrum	Prorocentrum cf. balticum	sphere-10%	1	10	471	8554	4.02893	0.597846
6	1	C	1	Ebriophyceae	EBRIALES	Ebria	Ebria tripartita	half sphere-30%	1	17-23	1465	6110	8.95115	1.23941
6	1	C	1	Litostomatea	HAPTORIDA	Mesodinium	Mesodinium rubrum	sphere	8	45-55	65416.7	3666	239.817	26.3377
6	1	C	1	Litostomatea	HAPTORIDA	Mesodinium	Mesodinium rubrum	sphere	7	37-45	33493.3	4888	163.715	18.7293
6	1	C	1	Litostomatea	HAPTORIDA	Mesodinium	Mesodinium rubrum	sphere	5	27-33	14130	7332	103.601	12.4928
6	1	C	1	Nostocophyceae (Cyanophyceae)	NOSTOCALES	Aphanizomenon	Aphanizomenon flosaquae	cylinder	1	5x100	1962.5	11425.7	22.4229	3.04989
6	1	C	1	Nostocophyceae (Cyanophyceae)	NOSTOCALES	Dolichospermum	Dolichospermum sp.	chain of spheres	1	4-5x100	1059.75	916.5	0.971261	0.137168
6	1	C	1	Nostocophyceae (Cyanophyceae)	OSCILLATORIALES	Oscillatoriales	Oscillatoriales	cylinder	2	1.5x100	176.625	8431.8	1.48927	0.234615
6	1	C	1	Nostocophyceae (Cyanophyceae)	SYNECHOCOCCALES	Aphanocapsa	Aphanocapsa sp.	sphere	14-100k	0.8-1.5	90.432	2444	0.221016	0.0362695
6	1	C	1	Nostocophyceae (Cyanophyceae)	SYNECHOCOCCALES	Aphanocapsa	Aphanocapsa sp.	sphere	13-50k	0.8-1.5	45.216	8554	0.386778	0.0662129
6	1	C	1	Ulvophyceae	ULOTHRICALES	Binuclearia	Binuclearia lauterbornii	rotational ellipsoid	2	3-4x10-12	70.5192	19552	1.38819	0.231194
6	1	C	1			Flagellates	Flagellates	rotational ellipsoid	3	3-5	18.84	12220	0.230225	0.0415744
6	1	C	1			Flagellates	Flagellates	sphere	9	2-3	8.17708	18330	0.149886	0.0284804
17	1	C	1	Chlorophyceae	SPHAEROPLEALES	Monoraphidium	Monoraphidium contortum	2 cones (S.)	2	1.5-2x20-30	20.0339	1.12837e+06	22.6056	4.06689
17	1	C	1	Diatomophyceae (Bacillariophyceae)	BACILLARIALES (PENNALES)	Cocconeis	Cocconeis placentula	oval cylinder	1	23-27	2692.55	2447.66	6.59045	0.319939
17	1	C	1	Diatomophyceae (Bacillariophyceae)	BACILLARIALES (PENNALES)	Cylindrotheca	Cylindrotheca closterium	rotational ellipsoid	6	<3x20-25	90.2645	2447.66	0.220937	0.0203765
17	1	C	1	Diatomophyceae (Bacillariophyceae)	BACILLARIALES (PENNALES)	Diatoma	Diatoma tenuis	parallelepiped	2	3x50-70	540	300	0.162	0.0106548
17	1	C	1	Diatomophyceae (Bacillariophyceae)	BACILLARIALES (PENNALES)	Nitzschia	Nitzschia	rotational ellipsoid	8	8x50	1600	36714.9	58.7438	3.14657
17	1	C	1	Diatomophyceae (Bacillariophyceae)	BACILLARIALES (PENNALES)	Nitzschia	Nitzschia	rotational ellipsoid	2	3x40	180	93011.1	16.742	1.35523
17	1	C	1	Diatomophyceae (Bacillariophyceae)	BACILLARIALES (PENNALES)	Nitzschia	Nitzschia acicularis	rotational ellipsoid	1	3x35-45	188.4	12238.3	2.21513	0.179123
17	1	C	1	Diatomophyceae (Bacillariophyceae)	BACILLARIALES (PENNALES)	Pennales	Pennales	half parallelepiped	19	20-30x60-90	15937.5	100	1.59375	0.0552862
17	1	C	1	Diatomophyceae (Bacillariophyceae)	BACILLARIALES (PENNALES)	Pinnularia	Pinnularia	half parallelepiped	1	22-26x135-155	42336	100	4.2336	0.1221
17	1	C	1	Diatomophyceae (Bacillariophyceae)	EUPODISCALES (BIDDULPHIALES, CENTRALES)	Melosira	Melosira arctica	cylinder	2	11-13x20-25	1112.74	700	3.17611	0.139706
17	1	C	1	Dinophyceae	DINOPHYSIALES	Dinophysis	Dinophysis acuminata	flattened ellipsoid	5	48-52	23550	7500	176.625	20.645
17	1	C	1	Dinophyceae	GONYAULACALES	Amylax	Amylax triacantha	(cone + half sphere)-25%	1	34-37x35-45	6439.45	100	0.6439	0.0814581
17	1	C	1	Dinophyceae	GONYAULACALES	Peridiniales	Peridiniales	sphere-20%	5	27-40	13718.9	100	1.37189	0.165728
17	1	C	1	Dinophyceae	GONYAULACALES	Peridiniales	Peridiniales	sphere-20%	4	20-27	6541.67	200	1.30833	0.165354
17	1	C	1	Dinophyceae	GYMNODINIALES	Gymnodinium	Gymnodinium	flattened ellipsoid	3	11-13x15-20	920.796	4895.32	4.50759	0.642073
17	1	C	1	Dinophyceae	PERIDINIALES	Heterocapsa	Heterocapsa triquetra	2 cones	3	14-15x19-21	1100.31	400	0.440123	0.0620149
17	1	C	1	Dinophyceae	PERIDINIALES	Oblea	Oblea rotunda	half cone + cut flattened ellipsoid	1	22-28	7359.38	100	0.7359	0.0923414
17	1	C	1	Dinophyceae	PERIDINIALES	Protoperidinium	Protoperidinium brevipes	cone + half sphere	3	30-35	12447.4	800	9.95788	1.2101
17	1	C	1	Dinophyceae	PROROCENTRALES	Prorocentrum	Prorocentrum cf. balticum	sphere-10%	1	10	471	4895.32	2.3057	0.342138
17	1	C	1	Ebriophyceae	EBRIALES	Ebria	Ebria tripartita	half sphere-30%	1	17-23	1465	100	0.1465	0.020285
17	1	C	1	Euglenophyceae	EUGLENALES	Eutreptiella	Eutreptiella	rotational ellipsoid	6	7-9x25-30	586.133	2447.66	1.43466	0.210065
17	1	C	1	Litostomatea	HAPTORIDA	Mesodinium	Mesodinium rubrum	sphere	7	37-45	33493.3	100	3.34933	0.383168
17	1	C	1	Litostomatea	HAPTORIDA	Mesodinium	Mesodinium rubrum	sphere	5	27-33	14130	300	4.239	0.511162
17	1	C	1	Nostocophyceae (Cyanophyceae)	CHROOCOCCALES	Aphanothece	Aphanothece	rotational ellipsoid	3-50k	1.5-2x0.8-1	52.3333	31819.6	1.66522	0.282541
17	1	C	1	Nostocophyceae (Cyanophyceae)	CHROOCOCCALES	Woronichinia	Woronichinia	rotational ellipsoid	3=20 kom	2-5	126	2447.66	0.307426	0.0494488
17	1	C	1	Nostocophyceae (Cyanophyceae)	NOSTOCALES	Aphanizomenon	Aphanizomenon flosaquae	cylinder	1	5x100	1962.5	20670	40.5649	5.5175
17	1	C	1	Nostocophyceae (Cyanophyceae)	NOSTOCALES	Dolichospermum	Dolichospermum sp.	chain of spheres	1	4-5x100	1059.75	70	0.0741825	0.0104765
17	1	C	1	Nostocophyceae (Cyanophyceae)	NOSTOCALES	Dolichospermum	Dolichospermum spiroides	chain of spheres	1	4-5x100	1059.75	900	0.953775	0.134698
17	1	C	1	Nostocophyceae (Cyanophyceae)	OSCILLATORIALES	Oscillatoriales	Oscillatoriales	cylinder	2	1.5x100	176.625	22028.9	3.89086	0.612956
17	1	C	1	Nostocophyceae (Cyanophyceae)	SYNECHOCOCCALES	Aphanocapsa	Aphanocapsa sp.	sphere	15-200k	0.8-1.5	180.864	2447.66	0.442694	0.06964
17	1	C	1	Nostocophyceae (Cyanophyceae)	SYNECHOCOCCALES	Aphanocapsa	Aphanocapsa sp.	sphere	14-100k	0.8-1.5	90.432	12238.3	1.10673	0.181619
17	1	C	1	Nostocophyceae (Cyanophyceae)	SYNECHOCOCCALES	Aphanocapsa	Aphanocapsa sp.	sphere	13-50k	0.8-1.5	45.216	75877.5	3.43088	0.587335
17	1	C	1	Prasinophyceae (Micromonadophyceae)	CHLORODENDRALES	Pyramimonas	Pyramimonas	trapezoid	2	5-7x5	120	14686	1.76232	0.284254
17	1	C	1	Prymnesiophyceae (Haptophyceae)	PRYMNESIALES	Chrysochromulina	Chrysochromulina	sphere	2	4-6	65.4167	176232	11.5285	1.92961
17	1	C	1	Trebouxiophyceae	OOCYSTALES	Oocystis	Oocystis lacustris	rotational ellipsoid	6	20-22x25-30	6346.72	9790.64	62.1385	7.8679
17	1	C	1	Ulvophyceae	ULOTHRICALES	Binuclearia	Binuclearia lauterbornii	rotational ellipsoid	1	2-3x6-10	26.1667	1800	0.0468	0.00828679
17	1	C	1			Flagellates	Flagellates	sphere	10	3-5	33.4933	12238.3	0.409901	0.0714679
17	1	C	1			Flagellates	Flagellates	rotational ellipsoid	2	2-3	4.59961	29371.9	0.135099	0.0265877
17	1	C	1			Flagellates	Flagellates	rotational ellipsoid	3	3-5	18.84	110145	2.07513	0.37473
17	1	C	1			Unicell	Unicell	sphere	2	2-3	8.17708	85668.1	0.700515	0.133108
3	2	N	1	Chlorophyceae	SPHAEROPLEALES	Monoraphidium	Monoraphidium contortum	2 cones (S.)	2	1.5-2x20-30	20.0339	2041000	40.8891	7.3562
3	2	N	1	Chrysophyceae	PEDINELLALES	Pseudopedinella	Pseudopedinella	sphere	4	9-11	523.333	7200.92	3.76848	0.555616
3	2	N	1	Chrysophyceae	PEDINELLALES	Pseudopedinella	Pseudopedinella	sphere	3	7-9	267.947	706500	189.304	29.0739
3	2	N	1	Cryptophyceae	CRYPTOMONADALES	Teleaulax	Teleaulax cf. amphioxeia	cone + half sphere	2	5-6x10-12	108.837	14401.8	1.56745	0.254334
3	2	N	1	Diatomophyceae (Bacillariophyceae)	BACILLARIALES (PENNALES)	Pennales	Pennales	half parallelepiped	5	4-6x50-70	600	3600.46	2.16028	0.139281
3	2	N	1	Diatomophyceae (Bacillariophyceae)	EUPODISCALES (BIDDULPHIALES, CENTRALES)	centrales	Centrales	cylinder	2	7-12	510.25	6541.67	3.33789	0.221898
3	2	N	1	Diatomophyceae (Bacillariophyceae)	EUPODISCALES (BIDDULPHIALES, CENTRALES)	centrales	Centrales	cylinder	3	12-17	1722.09	7200.92	12.4007	0.655064
3	2	N	1	Diatomophyceae (Bacillariophyceae)	EUPODISCALES (BIDDULPHIALES, CENTRALES)	Chaetoceros	Chaetoceros simplex	oval cylinder	4	8-9x19-20	940.072	3600.46	0.270271	0.0258104
3	2	N	1	Diatomophyceae (Bacillariophyceae)	EUPODISCALES (BIDDULPHIALES, CENTRALES)	Melosira	Melosira lineata	cylinder	2	18-22x40-50	14130	1000.13	14.1318	0.501504
3	2	N	1	Diatomophyceae (Bacillariophyceae)	EUPODISCALES (BIDDULPHIALES, CENTRALES)	Skeletonema	Skeletonema marinoi	cylinder	17	6x15-25	536.94	71140.6	38.1982	2.51502
3	2	N	1	Diatomophyceae (Bacillariophyceae)	EUPODISCALES (BIDDULPHIALES, CENTRALES)	Skeletonema	Skeletonema marinoi	cylinder	22	9-11x9-14	863.5	107938	93.204	5.60964
3	2	N	1	Diatomophyceae (Bacillariophyceae)	EUPODISCALES (BIDDULPHIALES, CENTRALES)	Thalassiosira	Thalassiosira	cylinder	9	50-60	65302.2	1000.13	65.3105	1.73546
3	2	N	1	Diatomophyceae (Bacillariophyceae)	EUPODISCALES (BIDDULPHIALES, CENTRALES)	Thalassiosira	Thalassiosira	cylinder	7	27-32	16828.4	2000.26	33.6612	1.15574
3	2	N	1	Dinophyceae	DINOPHYSIALES	Dinophysis	Dinophysis acuminata	flattened ellipsoid	4	43-47	16956	3000.38	50.8745	6.06688
3	2	N	1	Dinophyceae	DINOPHYSIALES	Dinophysis	Dinophysis acuminata	flattened ellipsoid	5	48-52	23550	3000.38	70.659	8.25905
3	2	N	1	Dinophyceae	GONYAULACALES	Amylax	Amylax triacantha	(cone + half sphere)-25%	1	34-37x35-45	6439.45	2000.26	12.8806	1.62948
3	2	N	1	Dinophyceae	GONYAULACALES	Peridiniales	Peridiniales	sphere-20%	6	40-50	4330	3000.38	12.9917	1.68381
3	2	N	1	Dinophyceae	GONYAULACALES	Peridiniales	Peridiniales	sphere-20%	4	20-27	6541.67	5000.64	32.7125	4.13438
3	2	N	1	Dinophyceae	GONYAULACALES	Peridiniella	Peridiniella danica	flattened ellipsoid	1	18-22x18-22	2721.33	5000.64	13.6084	1.81443
3	2	N	1	Dinophyceae	GYMNODINIALES	Gymnodiniales	Gymnodiniales	sphere-10%	3	15-20	2314.02	3600.46	8.33155	1.1219
3	2	N	1	Dinophyceae	GYMNODINIALES	Gymnodinium	Gymnodinium	flattened ellipsoid	3	11-13x15-20	920.796	3600.46	3.31529	0.472238
3	2	N	1	Dinophyceae	GYMNODINIALES	Gymnodinium	Gymnodinium	flattened ellipsoid	5	18-23x25-35	4638.88	5000.64	23.1974	2.99393
3	2	N	1	Dinophyceae	PERIDINIALES	Heterocapsa	Heterocapsa rotundata	cone + half sphere	1	5-7x10-12	131.88	6541.67	0.862715	0.138354
3	2	N	1	Dinophyceae	PERIDINIALES	Heterocapsa	Heterocapsa triquetra	2 cones	5	17-21x25-28	2550.46	3000.38	7.65237	1.02434
3	2	N	1	Dinophyceae	PERIDINIALES	Heterocapsa	Heterocapsa triquetra	2 cones	6	21-23x32-34	4179.34	5000.64	20.8994	2.71456
3	2	N	1	Dinophyceae	PERIDINIALES	Oblea	Oblea rotunda	half cone + cut flattened ellipsoid	2	28-33	12717	1000.13	12.7186	1.54357
3	2	N	1	Dinophyceae	PERIDINIALES	Protoperidinium	Protoperidinium bipes	half cone	2	17-21x23-26	1180.77	2000.26	2.36184	0.331362
3	2	N	1	Dinophyceae	PERIDINIALES	Protoperidinium	Protoperidinium brevipes	cone + half sphere	3	30-35	12447.4	1000.13	12.4489	1.51282
3	2	N	1	Dinophyceae	SUESSIALES	Biecheleria	Biecheleria baltica	rotational ellipsoid	7	22x25	6332.33	3000.38	18.9994	2.40602
3	2	N	1	Litostomatea	HAPTORIDA	Mesodinium	Mesodinium rubrum	sphere	8	45-55	65416.7	7000.9	457.975	50.2966
3	2	N	1	Litostomatea	HAPTORIDA	Mesodinium	Mesodinium rubrum	sphere	5	27-33	14130	10001.3	141.318	17.0409
3	2	N	1	Litostomatea	HAPTORIDA	Mesodinium	Mesodinium rubrum	2 spheres * 5/8	3	16-20	3505.92	18002.3	63.1147	8.28612
3	2	N	1	Litostomatea	HAPTORIDA	Mesodinium	Mesodinium rubrum	sphere	7	37-45	33493.3	19002.4	636.455	72.8113
3	2	N	1	Litostomatea	HAPTORIDA	Mesodinium	Mesodinium rubrum	2 spheres * 5/8	4	20-27	7451.37	21002.7	156.499	19.6227
3	2	N	1	Litostomatea	HAPTORIDA	Mesodinium	Mesodinium rubrum	sphere	6	33-37	22437.9	44005.6	987.395	115.754
3	2	N	1	Nostocophyceae (Cyanophyceae)	SYNECHOCOCCALES	Aphanocapsa	Aphanocapsa holsatica	sphere	4-100	1	52.3333	23550	1.23245	0.209111
3	2	N	1	Nostocophyceae (Cyanophyceae)	SYNECHOCOCCALES	Aphanocapsa	Aphanocapsa holsatica	sphere	3-50k	1	26.1667	58875	1.54056	0.272678
3	2	N	1	Nostocophyceae (Cyanophyceae)	SYNECHOCOCCALES	Aphanocapsa	Aphanocapsa sp.	sphere	13-50k	0.8-1.5	45.216	5000.64	0.226109	0.0387078
3	2	N	1	Nostocophyceae (Cyanophyceae)	SYNECHOCOCCALES	Cyanodictyon	Cyanodictyon planctonicum	rotational ellipsoid	4-100k	0.8-1x1-2	63.585	18002.3	1.14468	0.191925
3	2	N	1			Flagellates	Flagellates	rotational ellipsoid	4	5-7	63.585	6000.77	0.381559	0.063975
3	2	N	1			Flagellates	Flagellates	sphere	8	<2	4.18667	137375	0.575143	0.11384
3	2	N	1			Katablepharis	Katablepharis	rotational ellipsoid	4	8-10x12-15	572.265	3925	2.24614	0.329365
3	2	N	1			Leucocryptos	Leucocryptos marina	cone + half sphere	1	4-5x7-10	56.9616	2000.26	0.113938	0.0192323
6	2	N	1	Chlorophyceae	SPHAEROPLEALES	Monoraphidium	Monoraphidium contortum	2 cones (S.)	1	1.2-1.5x15-20	7.73879	24476.6	0.195813	0.0372569
6	2	N	1	Chlorophyceae	SPHAEROPLEALES	Monoraphidium	Monoraphidium contortum	2 cones (S.)	5	4-5x30-40	185	24476.6	4.52817	0.711343
6	2	N	1	Chlorophyceae	SPHAEROPLEALES	Monoraphidium	Monoraphidium contortum	2 cones (S.)	4	3-4x20-30	80	244766	19.5813	3.23747
6	2	N	1	Chlorophyceae	SPHAEROPLEALES	Monoraphidium	Monoraphidium contortum	2 cones (S.)	2	1.5-2x20-30	20.0339	1.18712e+06	23.7825	4.27862
6	2	N	1	Cryptophyceae	CRYPTOMONADALES	Plagioselmis	Plagioselmis prolonga	cone + half sphere	1	3-4x5-7	24.842	24476.6	1.32174	0.223832
6	2	N	1	Cryptophyceae	CRYPTOMONADALES	Rhodomonas	Rhodomonas	cone + half sphere	1	4-6x7-9	68.6875	24476.6	1.68889	0.281763
6	2	N	1	Diatomophyceae (Bacillariophyceae)	BACILLARIALES (PENNALES)	Diatoma	Diatoma tenuis	parallelepiped	2	3x50-70	540	8000	4.32	0.284129
6	2	N	1	Diatomophyceae (Bacillariophyceae)	BACILLARIALES (PENNALES)	Gomphonema	Gomphonema cf. olivaceum	half parallelepiped	1	8-9x20-30	630	12238.3	7.71013	0.492538
6	2	N	1	Diatomophyceae (Bacillariophyceae)	BACILLARIALES (PENNALES)	Licmophora	Licmophora gracilis	half parallelepiped	2	23-27x70-80	13125	2000	26.25	0.944631
6	2	N	1	Diatomophyceae (Bacillariophyceae)	BACILLARIALES (PENNALES)	Navicula	Navicula	parallelepiped-40%	1	4-6x20-30	375	12238.3	4.58936	0.323381
6	2	N	1	Diatomophyceae (Bacillariophyceae)	BACILLARIALES (PENNALES)	Nitzschia	Nitzschia	rotational ellipsoid	8	8x50	1600	12238.3	19.5813	1.04886
6	2	N	1	Diatomophyceae (Bacillariophyceae)	BACILLARIALES (PENNALES)	Pennales	Pennales	half parallelepiped	10	7-9x70-100	2380	2000	4.76	0.236531
6	2	N	1	Diatomophyceae (Bacillariophyceae)	BACILLARIALES (PENNALES)	Pennales	Pennales	half parallelepiped	12	9-12x35-50	1764	24476.6	43.1767	2.27047
6	2	N	1	Diatomophyceae (Bacillariophyceae)	BACILLARIALES (PENNALES)	Synedra	Synedra ulna	half parallelepiped	1	5-10x80-130	2475	500	1.2375	0.0610398
6	2	N	1	Diatomophyceae (Bacillariophyceae)	BACILLARIALES (PENNALES)	Tabellaria	Tabellaria fenestrata	parallelepiped	1	6x20-40	2016	2500	5.04	0.258426
6	2	N	1	Diatomophyceae (Bacillariophyceae)	EUPODISCALES (BIDDULPHIALES, CENTRALES)	centrales	Centrales	cylinder	4	17-22	3140	2500	7.85	0.370172
6	2	N	1	Diatomophyceae (Bacillariophyceae)	EUPODISCALES (BIDDULPHIALES, CENTRALES)	centrales	Centrales	cylinder	6	27-32	10597.5	3000	31.794	1.19133
6	2	N	1	Diatomophyceae (Bacillariophyceae)	EUPODISCALES (BIDDULPHIALES, CENTRALES)	centrales	Centrales	cylinder	2	7-12	510.25	24476.6	12.4831	0.829935
6	2	N	1	Diatomophyceae (Bacillariophyceae)	EUPODISCALES (BIDDULPHIALES, CENTRALES)	Chaetoceros	Chaetoceros	oval cylinder	12	11-15x11-15	1207.25	2500	3.01813	0.170503
6	2	N	1	Diatomophyceae (Bacillariophyceae)	EUPODISCALES (BIDDULPHIALES, CENTRALES)	Melosira	Melosira arctica	cylinder	2	11-13x20-25	1112.74	28000	31.164	1.7878
6	2	N	1	Diatomophyceae (Bacillariophyceae)	EUPODISCALES (BIDDULPHIALES, CENTRALES)	Skeletonema	Skeletonema	cylinder	1	3-4x11-15	125	1.99484e+06	249.355	21.625
6	2	N	1	Dinophyceae	DINOPHYSIALES	Dinophysis	Dinophysis acuminata	flattened ellipsoid	5	48-52	23550	5500	129.525	15.1397
6	2	N	1	Dinophyceae	GONYAULACALES	Amylax	Amylax triacantha	(cone + half sphere)-25%	1	34-37x35-45	6439.45	6000	38.634	4.88749
6	2	N	1	Dinophyceae	GONYAULACALES	Peridiniales	Peridiniales	sphere-20%	4	20-27	6541.67	4500	29.4375	3.72047
6	2	N	1	Dinophyceae	PERIDINIALES	Heterocapsa	Heterocapsa triquetra	2 cones	3	14-15x19-21	1100.31	2000	2.20062	0.310074
6	2	N	1	Dinophyceae	PERIDINIALES	Heterocapsa	Heterocapsa triquetra	2 cones	4	15x 22-24	1354.12	18500	25.0513	3.4854
6	2	N	1	Dinophyceae	PERIDINIALES	Protoperidinium	Protoperidinium bipes	half cone	1	12-14x18-22	442.217	2000	0.884	0.131685
6	2	N	1	Dinophyceae	PERIDINIALES	Protoperidinium	Protoperidinium brevipes	cone + half sphere	3	30-35	12447.4	4000	49.7894	6.0505
6	2	N	1	Dinophyceae	PROROCENTRALES	Prorocentrum	Prorocentrum cf. balticum	sphere-10%	1	10	471	36714.9	17.2927	2.56604
6	2	N	1	Ebriophyceae	EBRIALES	Ebria	Ebria tripartita	half sphere-30%	1	17-23	1465	12238.3	17.9291	2.48254
6	2	N	1	Litostomatea	HAPTORIDA	Mesodinium	Mesodinium rubrum	sphere	8	45-55	65416.7	1000	65.4167	7.18431
6	2	N	1	Litostomatea	HAPTORIDA	Mesodinium	Mesodinium rubrum	2 spheres * 5/8	3	16-20	3505.92	6500	22.789	2.99189
6	2	N	1	Litostomatea	HAPTORIDA	Mesodinium	Mesodinium rubrum	sphere	7	37-45	33493.3	14000	468.907	53.6436
6	2	N	1	Litostomatea	HAPTORIDA	Mesodinium	Mesodinium rubrum	sphere	5	27-33	14130	17500	247.275	29.8178
6	2	N	1	Nostocophyceae (Cyanophyceae)	CHROOCOCCALES	Lemmermanniella	Lemmermanniella pallida	cylinder	4-100	0.5-1.6x1.1-3.7	235.5	36714.9	5.76424	0.914631
6	2	N	1	Nostocophyceae (Cyanophyceae)	CHROOCOCCALES	Snowella	Snowella	rotational ellipsoid	3=20 kom	1-4	163.542	12238.3	2.00708	0.317624
6	2	N	1	Nostocophyceae (Cyanophyceae)	NOSTOCALES	Dolichospermum	Dolichospermum sp.	chain of spheres	1	4-5x100	1059.75	900	0.953775	0.134698
6	2	N	1	Nostocophyceae (Cyanophyceae)	OSCILLATORIALES	Oscillatoriales	Oscillatoriales	cylinder	2	1.5x100	176.625	23864.7	4.2151	0.664036
6	2	N	1	Nostocophyceae (Cyanophyceae)	SYNECHOCOCCALES	Aphanocapsa	Aphanocapsa delicatissima	sphere	3-50k	1	16.0696	24900	48.8663	6.64663
6	2	N	1	Nostocophyceae (Cyanophyceae)	SYNECHOCOCCALES	Aphanocapsa	Aphanocapsa sp.	sphere	13-50k	0.8-1.5	45.216	24476.6	1.10673	0.189463
6	2	N	1	Prasinophyceae (Micromonadophyceae)	CHLORODENDRALES	Pyramimonas	Pyramimonas	trapezoid	2	5-7x5	120	61191.5	7.34298	1.18439
6	2	N	1			Flagellates	Flagellates	sphere	9	2-3	8.17708	36714.9	0.300221	0.0570461
6	2	N	1			Flagellates	Flagellates	rotational ellipsoid	3	3-5	18.84	61191.5	1.15285	0.208183
17	2	N	1	Chlorophyceae	SPHAEROPLEALES	Monoraphidium	Monoraphidium contortum	2 cones (S.)	2	1.5-2x20-30	20.0339	3744828	75.0233	13.4972
17	2	N	1	Cryptophyceae	CRYPTOMONADALES	Teleaulax	Teleaulax cf. amphioxeia	cone + half sphere	2	5-6x10-12	108.837	12238	1.33195	0.216121
17	2	N	1	Diatomophyceae (Bacillariophyceae)	BACILLARIALES (PENNALES)	Cylindrotheca	Cylindrotheca closterium	rotational ellipsoid	7	3-4x25-28	179.734	12238	2.19958	0.178102
17	2	N	1	Diatomophyceae (Bacillariophyceae)	BACILLARIALES (PENNALES)	Diatoma	Diatoma cf. vulgaris	parallelepiped	2	12-16x40-50	8820	2500	22.05	0.855399
17	2	N	1	Diatomophyceae (Bacillariophyceae)	BACILLARIALES (PENNALES)	Diatoma	Diatoma tenuis	parallelepiped	2	3x50-70	540	11000	5.94	0.390677
17	2	N	1	Diatomophyceae (Bacillariophyceae)	BACILLARIALES (PENNALES)	Licmophora	Licmophora gracilis	half parallelepiped	3	18-22x45-55	5500	2000	11	0.466571
17	2	N	1	Diatomophyceae (Bacillariophyceae)	BACILLARIALES (PENNALES)	Nitzschia	Nitzschia	rotational ellipsoid	8	8x50	1600	12238	19.5808	1.04883
17	2	N	1	Diatomophyceae (Bacillariophyceae)	BACILLARIALES (PENNALES)	Nitzschia	Nitzschia	rotational ellipsoid	2	3x40	180	110142	19.8256	1.60484
17	2	N	1	Diatomophyceae (Bacillariophyceae)	BACILLARIALES (PENNALES)	Pennales	Pennales	half parallelepiped	11	9-12x25-35	1260	2000	2.52	0.141216
17	2	N	1	Diatomophyceae (Bacillariophyceae)	BACILLARIALES (PENNALES)	Pennales	Pennales	half parallelepiped	2	4-6x15-25	200	12238	2.4476	0.194222
17	2	N	1	Diatomophyceae (Bacillariophyceae)	BACILLARIALES (PENNALES)	Pennales	Pennales	half parallelepiped	12	9-12x35-50	1764	12238	21.5878	1.13521
17	2	N	1	Diatomophyceae (Bacillariophyceae)	BACILLARIALES (PENNALES)	Synedra	Synedra ulna	half parallelepiped	3	5-10x180-240	4725	500	2.3625	0.103125
17	2	N	1	Diatomophyceae (Bacillariophyceae)	BACILLARIALES (PENNALES)	Tabularia	Tabularia fasciculata	half parallelepiped	5	8x100-150	4128	1000	4.128	0.18485
17	2	N	1	Diatomophyceae (Bacillariophyceae)	EUPODISCALES (BIDDULPHIALES, CENTRALES)	centrales	Centrales	cylinder	7	32-40	16828.4	1000	16.8284	0.577797
17	2	N	1	Diatomophyceae (Bacillariophyceae)	EUPODISCALES (BIDDULPHIALES, CENTRALES)	centrales	Centrales	cylinder	6	27-32	10597.5	2000	21.195	0.794189
17	2	N	1	Diatomophyceae (Bacillariophyceae)	EUPODISCALES (BIDDULPHIALES, CENTRALES)	Chaetoceros	Chaetoceros	oval cylinder	12	11-15x11-15	1207.25	8000	9.65801	0.545609
17	2	N	1	Diatomophyceae (Bacillariophyceae)	EUPODISCALES (BIDDULPHIALES, CENTRALES)	Chaetoceros	Chaetoceros cf.affinis	oval cylinder	6	12-18x25-35	3532.5	36714	129.692	5.98109
17	2	N	1	Diatomophyceae (Bacillariophyceae)	EUPODISCALES (BIDDULPHIALES, CENTRALES)	Coscinodiscus	Coscinodiscus	cylinder	6	70-90	200960	500	100.48	2.15897
17	2	N	1	Diatomophyceae (Bacillariophyceae)	EUPODISCALES (BIDDULPHIALES, CENTRALES)	Coscinodiscus	Coscinodiscus	cylinder	4	50-60	78362.6	2000	156.725	4.02352
17	2	N	1	Diatomophyceae (Bacillariophyceae)	EUPODISCALES (BIDDULPHIALES, CENTRALES)	Melosira	Melosira arctica	cylinder	7	19x20-30	4537.3	18500	83.94	3.69223
17	2	N	1	Diatomophyceae (Bacillariophyceae)	EUPODISCALES (BIDDULPHIALES, CENTRALES)	Odontella	Odontella cf. aurita	oval cylinder	1	30-40x40-50	21760	36714	798.897	26.1292
17	2	N	1	Diatomophyceae (Bacillariophyceae)	EUPODISCALES (BIDDULPHIALES, CENTRALES)	Skeletonema	Skeletonema marinoi	cylinder	4	4x7-8	94.2	208046	19.5979	1.79295
17	2	N	1	Dinophyceae	DINOPHYSIALES	Dinophysis	Dinophysis acuminata	flattened ellipsoid	2	33-37	8014	1000	8.014	1.00039
17	2	N	1	Dinophyceae	DINOPHYSIALES	Dinophysis	Dinophysis acuminata	flattened ellipsoid	5	48-52	23550	7000	164.85	19.2686
17	2	N	1	Dinophyceae	GONYAULACALES	Alexandrium	Alexandrium ostenfeldii	rotational ellipsoid	2	50x50-55	70650	1000	1.13605	0.159762
17	2	N	1	Dinophyceae	GONYAULACALES	Alexandrium	cf. Alexandrium	rotational ellipsoid	4	33-40x40	27129.6	1000	27.1296	3.14382
17	2	N	1	Dinophyceae	GYMNODINIALES	Amphidinium	Amphidinium crassum	flattened ellipsoid	1	10-14x 20-24	1136.05	500	3.2195	0.40729
17	2	N	1	Dinophyceae	GYMNODINIALES	Gymnodiniales	Gymnodiniales	sphere-10%	3	15-20	2314.02	61190	141.595	19.0667
17	2	N	1	Dinophyceae	PERIDINIALES	Heterocapsa	Heterocapsa triquetra	2 cones	3	14-15x19-21	1100.31	3500	3.85108	0.54263
17	2	N	1	Dinophyceae	PERIDINIALES	Heterocapsa	Heterocapsa triquetra	2 cones	4	15x 22-24	1354.12	15000	20.3119	2.826
17	2	N	1	Euglenophyceae	EUGLENALES	Eutreptiella	Eutreptiella	rotational ellipsoid	6	7-9x25-30	586.133	12238	7.1731	1.0503
17	2	N	1	Litostomatea	HAPTORIDA	Mesodinium	Mesodinium rubrum	sphere	5	27-33	14130	2500	35.325	4.25968
17	2	N	1	Nostocophyceae (Cyanophyceae)	CHROOCOCCALES	Aphanothece	Aphanothece	rotational ellipsoid	3-50k	1.5-2x0.8-1	52.3333	12238	0.640455	0.108667
17	2	N	1	Nostocophyceae (Cyanophyceae)	CHROOCOCCALES	Aphanothece	Aphanothece	rotational ellipsoid	4-100k	1.5-2x0.8-1	104.667	36714	3.85497	0.626877
17	2	N	1	Nostocophyceae (Cyanophyceae)	CHROOCOCCALES	Woronichinia	Woronichinia	rotational ellipsoid	3=20 kom	2-5	126	12238	1.53709	0.247238
17	2	N	1	Nostocophyceae (Cyanophyceae)	NOSTOCALES	Aphanizomenon	Aphanizomenon flosaquae	cylinder	1	5x100	1962.5	28950	56.8144	7.72771
17	2	N	1	Nostocophyceae (Cyanophyceae)	NOSTOCALES	Dolichospermum	Dolichospermum sp.	chain of spheres	1	4-5x100	1059.75	3400	3.60315	0.50886
17	2	N	1	Nostocophyceae (Cyanophyceae)	OSCILLATORIALES	Oscillatoriales	Oscillatoriales	cylinder	2	1.5x100	176.625	3625	0.640266	0.100866
17	2	N	1	Nostocophyceae (Cyanophyceae)	SYNECHOCOCCALES	Aphanocapsa	Aphanocapsa sp.	sphere	14-100k	0.8-1.5	90.432	500	0.045216	0.00742011
17	2	N	1	Nostocophyceae (Cyanophyceae)	SYNECHOCOCCALES	Aphanocapsa	Aphanocapsa sp.	sphere	15-200k	0.8-1.5	180.864	1000	0.180864	0.0284516
17	2	N	1	Nostocophyceae (Cyanophyceae)	SYNECHOCOCCALES	Aphanocapsa	Aphanocapsa sp.	sphere	13-50k	0.8-1.5	45.216	3500	0.158256	0.027092
17	2	N	1			Flagellates	Flagellates	rotational ellipsoid	7	15-20	1577.67	24476	38.615	5.32268
17	2	N	1			Flagellates	Flagellates	sphere	10	3-5	33.4933	146856	4.9187	0.857593
17	2	N	1			Unicell	Unicell	sphere	2	2-3	8.17708	208046	1.70121	0.323253
3	3	Thi	1	Chlorophyceae	SPHAEROPLEALES	Monoraphidium	Monoraphidium contortum	2 cones (S.)	2	1.5-2x20-30	20.0339	1589625	31.8463	5.72935
3	3	Thi	1	Chlorophyceae	SPHAEROPLEALES	Monoraphidium	Monoraphidium minutum	2 cones (c.)	2	2-3x7-10	13.901	7000.9	0.0973197	0.0179031
3	3	Thi	1	Chrysophyceae	PEDINELLALES	Pseudopedinella	Pseudopedinella	sphere	2	5-7	113.04	39250	4.43682	0.718255
3	3	Thi	1	Chrysophyceae	PEDINELLALES	Pseudopedinella	Pseudopedinella	sphere	3	7-9	267.947	98125	26.2923	4.03804
3	3	Thi	1	Cryptophyceae	CRYPTOMONADALES	Plagioselmis	Plagioselmis prolonga	cone + half sphere	1	3-4x5-7	24.842	2453.12	0.0609405	0.0108206
3	3	Thi	1	Cryptophyceae	CRYPTOMONADALES	Teleaulax	Teleaulax cf. amphioxeia	cone + half sphere	2	5-6x10-12	108.837	7200.92	0.783727	0.127167
3	3	Thi	1	Diatomophyceae (Bacillariophyceae)	BACILLARIALES (PENNALES)	Asterionella	Asterionella formosa	parallelepiped	4	3-4x100-120	1347.5	1500.19	2.02151	0.111853
3	3	Thi	1	Diatomophyceae (Bacillariophyceae)	BACILLARIALES (PENNALES)	Licmophora	Licmophora gracilis	half parallelepiped	2	23-27x70-80	13125	1000.13	13.1267	0.472376
3	3	Thi	1	Diatomophyceae (Bacillariophyceae)	BACILLARIALES (PENNALES)	Pennales	Pennales	half parallelepiped	5	4-6x50-70	600	3500.45	2.10027	0.135412
3	3	Thi	1	Diatomophyceae (Bacillariophyceae)	BACILLARIALES (PENNALES)	Pennales	Pennales	half parallelepiped	6	4-6x70-100	850	6000.77	5.10065	0.307907
3	3	Thi	1	Diatomophyceae (Bacillariophyceae)	BACILLARIALES (PENNALES)	Synedra	Synedra ulna	half parallelepiped	1	5-10x80-130	2475	1000.13	2.47532	0.122095
3	3	Thi	1	Diatomophyceae (Bacillariophyceae)	BACILLARIALES (PENNALES)	Synedra	Synedra ulna	half parallelepiped	2	5-10x130-180	3600	1200.15	4.32055	0.198542
3	3	Thi	1	Diatomophyceae (Bacillariophyceae)	EUPODISCALES (BIDDULPHIALES, CENTRALES)	centrales	Centrales	cylinder	7	32-40	16828.4	500.064	8.4153	0.288935
3	3	Thi	1	Diatomophyceae (Bacillariophyceae)	EUPODISCALES (BIDDULPHIALES, CENTRALES)	centrales	Centrales	cylinder	2	7-12	510.25	1962.5	1.00137	0.0665695
3	3	Thi	1	Diatomophyceae (Bacillariophyceae)	EUPODISCALES (BIDDULPHIALES, CENTRALES)	Chaetoceros	Chaetoceros	oval cylinder	12	11-15x11-15	1207.25	1000.13	1.20741	0.0682099
3	3	Thi	1	Diatomophyceae (Bacillariophyceae)	EUPODISCALES (BIDDULPHIALES, CENTRALES)	Coscinodiscus	Coscinodiscus	cylinder	4	50-60	78362.6	500.064	39.1863	1.00601
3	3	Thi	1	Diatomophyceae (Bacillariophyceae)	EUPODISCALES (BIDDULPHIALES, CENTRALES)	Skeletonema	Skeletonema marinoi	cylinder	17	6x15-25	536.94	2800.36	1.50362	0.0990004
3	3	Thi	1	Diatomophyceae (Bacillariophyceae)	EUPODISCALES (BIDDULPHIALES, CENTRALES)	Skeletonema	Skeletonema marinoi	cylinder	22	9-11x9-14	863.5	7600.97	6.56344	0.395031
3	3	Thi	1	Diatomophyceae (Bacillariophyceae)	EUPODISCALES (BIDDULPHIALES, CENTRALES)	Thalassiosira	Thalassiosira	cylinder	7	27-32	16828.4	500.064	8.4153	0.288935
3	3	Thi	1	Dinophyceae	DINOPHYSIALES	Dinophysis	Dinophysis acuminata	flattened ellipsoid	4	43-47	16956	1000.13	16.9582	2.02229
3	3	Thi	1	Dinophyceae	DINOPHYSIALES	Dinophysis	Dinophysis acuminata	flattened ellipsoid	5	48-52	23550	4000.51	94.2121	11.0121
3	3	Thi	1	Dinophyceae	GONYAULACALES	Amylax	Amylax triacantha	(cone + half sphere)-25%	1	34-37x35-45	6439.45	500.064	3.22014	0.40737
3	3	Thi	1	Dinophyceae	GONYAULACALES	Amylax	Amylax triacantha	(cone + half sphere)-25%	2	27-30x45-55	10645.5	1000.13	10.6468	1.30622
3	3	Thi	1	Dinophyceae	GONYAULACALES	Peridiniales	Peridiniales	sphere-20%	4	20-27	6541.67	1000.13	6.5425	0.826877
3	3	Thi	1	Dinophyceae	GONYAULACALES	Peridiniella	Peridiniella danica	flattened ellipsoid	1	18-22x18-22	2721.33	3000.38	8.16504	1.08866
3	3	Thi	1	Dinophyceae	GYMNODINIALES	Gymnodinium	Gymnodinium	flattened ellipsoid	5	18-23x25-35	4638.88	2000.26	9.27895	1.19757
3	3	Thi	1	Dinophyceae	GYMNODINIALES	Gymnodinium	Gymnodinium	flattened ellipsoid	3	11-13x15-20	920.796	7000.9	6.4464	0.918241
3	3	Thi	1	Dinophyceae	GYMNODINIALES	Katodinium	Katodinium glaucum	half cone + cut flattened ellipsoid	4	20x50	4448.33	1000.13	4.4489	0.575661
3	3	Thi	1	Dinophyceae	PERIDINIALES	Heterocapsa	Heterocapsa rotundata	cone + half sphere	1	5-7x10-12	131.88	3925	0.517629	0.0830121
3	3	Thi	1	Dinophyceae	PERIDINIALES	Heterocapsa	Heterocapsa triquetra	2 cones	5	17-21x25-28	2550.46	3000.38	7.65237	1.02434
3	3	Thi	1	Dinophyceae	PERIDINIALES	Heterocapsa	Heterocapsa triquetra	2 cones	6	21-23x32-34	4179.34	4500.58	18.8094	2.4431
3	3	Thi	1	Dinophyceae	PERIDINIALES	Oblea	Oblea rotunda	half cone + cut flattened ellipsoid	2	28-33	12717	1000.13	12.7186	1.54357
3	3	Thi	1	Dinophyceae	PERIDINIALES	Protoperidinium	Protoperidinium	(cone + half sphere)-20%	2	20x25	2747.5	1000.13	2.74785	0.366161
3	3	Thi	1	Dinophyceae	PERIDINIALES	Protoperidinium	Protoperidinium	(cone + half sphere)-20%	3	25x30	5212.89	1000.13	5.21356	0.668107
3	3	Thi	1	Dinophyceae	PERIDINIALES	Protoperidinium	Protoperidinium bipes	half cone	2	17-21x23-26	1180.77	1500.19	1.77138	0.248522
3	3	Thi	1	Dinophyceae	PERIDINIALES	Protoperidinium	Protoperidinium depressum	cone + half sphere	1	65-75x105-115	148731	4000.51	49.7958	6.05127
3	3	Thi	1	Dinophyceae	PROROCENTRALES	Prorocentrum	Prorocentrum cordatum	cone-10%	1	14-16x16-18	900.788	1000.13	0.900903	0.128499
3	3	Thi	1	Dinophyceae	SUESSIALES	Biecheleria	Biecheleria baltica	rotational ellipsoid	7	22x25	6332.33	500.064	3.16657	0.401003
3	3	Thi	1	Ebriophyceae	EBRIALES	Ebria	Ebria tripartita	half sphere-30%	3	27-33	4945.5	2000.26	9.89227	1.27175
3	3	Thi	1	Litostomatea	HAPTORIDA	Mesodinium	Mesodinium rubrum	sphere	5	27-33	14130	7000.9	98.9227	11.9286
3	3	Thi	1	Litostomatea	HAPTORIDA	Mesodinium	Mesodinium rubrum	sphere	8	45-55	65416.7	8001.02	523.4	57.4819
3	3	Thi	1	Litostomatea	HAPTORIDA	Mesodinium	Mesodinium rubrum	sphere	6	33-37	22437.9	9001.15	201.967	23.6769
3	3	Thi	1	Litostomatea	HAPTORIDA	Mesodinium	Mesodinium rubrum	sphere	7	37-45	33493.3	11001.4	368.474	42.1539
3	3	Thi	1	Litostomatea	HAPTORIDA	Mesodinium	Mesodinium rubrum	2 spheres * 5/8	3	16-20	3505.92	19002.4	66.6211	8.74646
3	3	Thi	1	Litostomatea	HAPTORIDA	Mesodinium	Mesodinium rubrum	2 spheres * 5/8	4	20-27	7451.37	21002.7	156.499	19.6227
3	3	Thi	1	Nostocophyceae (Cyanophyceae)	CHROOCOCCALES	Lemmermanniella	Lemmermanniella pallida	cylinder	4-100	0.5-1.6x1.1-3.7	235.5	2000.26	0.47106	0.0729187
3	3	Thi	1	Nostocophyceae (Cyanophyceae)	NOSTOCALES	Aphanizomenon	Aphanizomenon flosaquae	cylinder	1	5x100	1962.5	5500.7	10.7951	1.46832
3	3	Thi	1	Nostocophyceae (Cyanophyceae)	NOSTOCALES	Dolichospermum	Dolichospermum sp.	chain of spheres	1	4-5x100	1059.75	1400.18	1.48384	0.209558
3	3	Thi	1	Nostocophyceae (Cyanophyceae)	OSCILLATORIALES	Oscillatoriales	Oscillatoriales	cylinder	6	5x100	1962.5	7750.99	15.2113	2.06899
3	3	Thi	1	Nostocophyceae (Cyanophyceae)	SYNECHOCOCCALES	Aphanocapsa	Aphanocapsa holsatica	sphere	4-100	1	52.3333	2000.26	0.10468	0.0177612
3	3	Thi	1	Nostocophyceae (Cyanophyceae)	SYNECHOCOCCALES	Cyanodictyon	Cyanodictyon planctonicum	rotational ellipsoid	3-50k	0.8-1x1-2	31.7925	1500.19	0.0476949	0.00834226
3	3	Thi	1	Nostocophyceae (Cyanophyceae)	SYNECHOCOCCALES	Cyanodictyon	Cyanodictyon planctonicum	rotational ellipsoid	4-100k	0.8-1x1-2	63.585	1500.19	0.0953897	0.0159938
3	3	Thi	1	Nostocophyceae (Cyanophyceae)	SYNECHOCOCCALES	Cyanodictyon	Cyanodictyon planctonicum	rotational ellipsoid	5-200k	0.8-1x1-2	127.17	22002.8	2.7981	0.449727
3	3	Thi	1	Prasinophyceae (Micromonadophyceae)	CHLORODENDRALES	Pyramimonas	Pyramimonas	trapezoid	2	5-7x5	120	3000.38	0.810104	0.12436
3	3	Thi	1	Ulvophyceae	ULOTHRICALES	Binuclearia	Binuclearia lauterbornii	rotational ellipsoid	2	3-4x10-12	70.5192	4000.51	0.282113	0.0470035
3	3	Thi	1			Flagellates	Flagellates	rotational ellipsoid	6	10-15	574.951	5000.64	2.87512	0.421476
3	3	Thi	1			Flagellates	Flagellates	rotational ellipsoid	4	5-7	63.585	7000.9	0.445152	0.0746376
3	3	Thi	1			Flagellates	Flagellates	rotational ellipsoid	2	2-3	4.59961	14401.8	0.0662429	0.0130367
3	3	Thi	1			Flagellates	Flagellates	sphere	8	<2	4.18667	98125	0.410817	0.0813145
3	3	Thi	1			Katablepharis	Katablepharis	rotational ellipsoid	4	8-10x12-15	572.265	2000.26	1.14468	0.167851
3	3	Thi	1			Leucocryptos	Leucocryptos marina	cone + half sphere	1	4-5x7-10	56.9616	2000.26	0.113938	0.0192323
6	3	Thi	1	Chlorophyceae	SPHAEROPLEALES	Monoraphidium	Monoraphidium contortum	2 cones (S.)	1	1.2-1.5x15-20	7.73879	391616	3.13293	0.596095
6	3	Thi	1	Chlorophyceae	SPHAEROPLEALES	Monoraphidium	Monoraphidium contortum	2 cones (S.)	5	4-5x30-40	185	991278	183.386	28.8087
6	3	Thi	1	Chlorophyceae	SPHAEROPLEALES	Monoraphidium	Monoraphidium contortum	2 cones (S.)	2	1.5-2x20-30	20.0339	5592766	112.045	20.1575
6	3	Thi	1	Chlorophyceae	SPHAEROPLEALES	Monoraphidium	Monoraphidium contortum	2 cones (S.)	4	3-4x20-30	80	9741448	779.316	128.848
6	3	Thi	1	Chlorophyceae	SPHAEROPLEALES	Tetradesmus	Tetradesmus lagerheimii	2 cones	2	2-4x15-25	188.4	24476	4.40568	0.693258
6	3	Thi	1	Cryptophyceae	CRYPTOMONADALES	Plagioselmis	Plagioselmis prolonga	cone + half sphere	1	3-4x5-7	24.842	24476	1.3217	0.223827
6	3	Thi	1	Diatomophyceae (Bacillariophyceae)	BACILLARIALES (PENNALES)	Cocconeis	Cocconeis	oval cylinder	1	25-33	2322	1000	2.322	0.115923
6	3	Thi	1	Diatomophyceae (Bacillariophyceae)	BACILLARIALES (PENNALES)	Cylindrotheca	Cylindrotheca closterium	rotational ellipsoid	7	3-4x25-28	179.734	24476	4.40568	0.356632
6	3	Thi	1	Diatomophyceae (Bacillariophyceae)	BACILLARIALES (PENNALES)	Licmophora	Licmophora gracilis	half parallelepiped	2	23-27x70-80	13125	48952	642.495	23.1208
6	3	Thi	1	Diatomophyceae (Bacillariophyceae)	BACILLARIALES (PENNALES)	Navicula	Navicula	parallelepiped-40%	1	4-6x20-30	375	12238	4.58925	0.323373
6	3	Thi	1	Diatomophyceae (Bacillariophyceae)	BACILLARIALES (PENNALES)	Nitzschia	Nitzschia	rotational ellipsoid	8	8x50	1600	24476	39.1616	2.09766
6	3	Thi	1	Diatomophyceae (Bacillariophyceae)	BACILLARIALES (PENNALES)	Pennales	Pennales	half parallelepiped	12	9-12x35-50	1764	1000	1.764	0.0927607
6	3	Thi	1	Diatomophyceae (Bacillariophyceae)	EUPODISCALES (BIDDULPHIALES, CENTRALES)	centrales	Centrales	cylinder	4	17-22	3140	122380	384.273	18.1207
6	3	Thi	1	Diatomophyceae (Bacillariophyceae)	EUPODISCALES (BIDDULPHIALES, CENTRALES)	Chaetoceros	Chaetoceros	oval cylinder	12	11-15x11-15	1207.25	110142	132.969	7.51181
6	3	Thi	1	Diatomophyceae (Bacillariophyceae)	EUPODISCALES (BIDDULPHIALES, CENTRALES)	Coscinodiscus	Coscinodiscus	cylinder	2	30-40	23560	12238	288.327	9.28963
6	3	Thi	1	Diatomophyceae (Bacillariophyceae)	EUPODISCALES (BIDDULPHIALES, CENTRALES)	Melosira	Melosira arctica	cylinder	2	11-13x20-25	1112.74	122380	136.209	7.81397
6	3	Thi	1	Diatomophyceae (Bacillariophyceae)	EUPODISCALES (BIDDULPHIALES, CENTRALES)	Skeletonema	Skeletonema marinoi	cylinder	2	3x3-5	28	452806	12.6786	1.45885
6	3	Thi	1	Dinophyceae	DINOPHYSIALES	Dinophysis	Dinophysis acuminata	flattened ellipsoid	5	48-52	23550	5500	129.525	15.1397
6	3	Thi	1	Dinophyceae	GONYAULACALES	Amylax	Amylax triacantha	(cone + half sphere)-25%	1	34-37x35-45	6439.45	1500	9.6585	1.22187
6	3	Thi	1	Dinophyceae	GONYAULACALES	Peridiniales	Peridiniales	sphere-20%	4	20-27	6541.67	24476	160.114	20.236
6	3	Thi	1	Dinophyceae	GONYAULACALES	Peridiniales	Peridiniales	2 cones	10	10-15	254	48952	12.4338	1.91586
6	3	Thi	1	Dinophyceae	GYMNODINIALES	Gymnodinium	Gymnodinium	flattened ellipsoid	5	18-23x25-35	4638.88	24476	113.544	14.6544
6	3	Thi	1	Dinophyceae	GYMNODINIALES	Gymnodinium	Gymnodinium	flattened ellipsoid	53	11-13x15-20	920.796	24476	22.5424	3.21095
6	3	Thi	1	Dinophyceae	GYMNODINIALES	Gymnodinium	Gymnodinium	flattened ellipsoid	3	11-13x15-20	920.796	122380	112.712	16.0548
6	3	Thi	1	Dinophyceae	PERIDINIALES	Heterocapsa	Heterocapsa triquetra	2 cones	4	15x 22-24	1354.12	24476	33.1436	4.61128
6	3	Thi	1	Dinophyceae	PERIDINIALES	Heterocapsa	Heterocapsa triquetra	2 cones	3	14-15x19-21	1100.31	171332	188.518	26.5628
6	3	Thi	1	Dinophyceae	PERIDINIALES	Protoperidinium	Protoperidinium brevipes	cone + half sphere	3	30-35	12447.4	36714	456.992	55.5345
6	3	Thi	1	Ebriophyceae	EBRIALES	Ebria	Ebria tripartita	half sphere-30%	1	17-23	1465	36714	53.786	7.44744
6	3	Thi	1	Litostomatea	HAPTORIDA	Mesodinium	Mesodinium rubrum	sphere	7	37-45	33493.3	1000	33.4933	3.83168
6	3	Thi	1	Litostomatea	HAPTORIDA	Mesodinium	Mesodinium rubrum	sphere	5	27-33	14130	7500	105.975	12.779
6	3	Thi	1	Litostomatea	HAPTORIDA	Mesodinium	Mesodinium rubrum	2 spheres * 5/8	3	16-20	3505.92	73428	257.439	33.7982
6	3	Thi	1	Nostocophyceae (Cyanophyceae)	CHROOCOCCALES	Aphanothece	Aphanothece	rotational ellipsoid	4-100k	1.5-2x0.8-1	104.667	61190	6.42495	1.04479
6	3	Thi	1	Nostocophyceae (Cyanophyceae)	CHROOCOCCALES	Snowella	Snowella	rotational ellipsoid	3=20 kom	1-4	163.542	36714	6.0211	0.952848
6	3	Thi	1	Nostocophyceae (Cyanophyceae)	NOSTOCALES	Aphanizomenon	Aphanizomenon flosaquae	cylinder	1	5x100	1962.5	134618	264.188	35.934
6	3	Thi	1	Nostocophyceae (Cyanophyceae)	OSCILLATORIALES	Oscillatoriales	Oscillatoriales	cylinder	2	1.5x100	176.625	59354.3	10.4835	1.65154
6	3	Thi	1	Nostocophyceae (Cyanophyceae)	SYNECHOCOCCALES	Aphanocapsa	Aphanocapsa sp.	sphere	13-50k	0.8-1.5	45.216	134618	6.08689	1.04202
6	3	Thi	1	Nostocophyceae (Cyanophyceae)	SYNECHOCOCCALES	Aphanocapsa	Aphanocapsa sp.	sphere	14-100k	0.8-1.5	90.432	159094	14.3185	2.3504
6	3	Thi	1	Prasinophyceae (Micromonadophyceae)	CHLORODENDRALES	Pyramimonas	Pyramimonas	trapezoid	2	5-7x5	120	24476	2.93712	0.473746
6	3	Thi	1	Ulvophyceae	ULOTHRICALES	Binuclearia	Binuclearia lauterbornii	rotational ellipsoid	1	2-3x6-10	26.1667	61190	1.59094	0.281705
6	3	Thi	1			Flagellates	Flagellates	rotational ellipsoid	3	3-5	18.84	24476	0.461128	0.0832713
6	3	Thi	1			Flagellates	Flagellates	sphere	9	2-3	8.17708	24476	0.200142	0.0380298
17	3	Thi	1	Chlorophyceae	CHLORELLALES	Dictyosphaerium	Dictyosphaerium ehrenbergianum	rotational ellipsoid	2, col	4-5x5-7	254.34	48948	12.4494	1.91811
17	3	Thi	1	Chlorophyceae	SPHAEROPLEALES	Monoraphidium	Monoraphidium contortum	2 cones (S.)	2	1.5-2x20-30	20.0339	1725417	34.5668	6.21877
17	3	Thi	1	Cryptophyceae	CRYPTOMONADALES	Plagioselmis	Plagioselmis prolonga	cone + half sphere	2	4-5x7-9	54.3122	24474	1.32924	0.225023
17	3	Thi	1	Diatomophyceae (Bacillariophyceae)	BACILLARIALES (PENNALES)	Cylindrotheca	Cylindrotheca closterium	rotational ellipsoid	7	3-4x25-28	179.734	48948	8.7976	0.712349
17	3	Thi	1	Diatomophyceae (Bacillariophyceae)	BACILLARIALES (PENNALES)	Diatoma	Diatoma tenuis	parallelepiped	2	3x50-70	540	3500	1.89	0.124306
17	3	Thi	1	Diatomophyceae (Bacillariophyceae)	BACILLARIALES (PENNALES)	Navicula	Navicula	parallelepiped-40%	1	4-6x20-30	375	12237	4.58887	0.323346
17	3	Thi	1	Diatomophyceae (Bacillariophyceae)	BACILLARIALES (PENNALES)	Nitzschia	Nitzschia	rotational ellipsoid	2	3x40	180	85659	15.4186	1.24811
17	3	Thi	1	Diatomophyceae (Bacillariophyceae)	BACILLARIALES (PENNALES)	Nitzschia	Nitzschia	rotational ellipsoid	8	8x50	1600	232503	372.005	19.9262
17	3	Thi	1	Diatomophyceae (Bacillariophyceae)	BACILLARIALES (PENNALES)	Pennales	Pennales	half parallelepiped	17	12-20x90-120	10080	1000	10.08	0.381294
17	3	Thi	1	Diatomophyceae (Bacillariophyceae)	BACILLARIALES (PENNALES)	Pennales	Pennales	half parallelepiped	2	4-6x15-25	200	24474	4.8948	0.388413
17	3	Thi	1	Diatomophyceae (Bacillariophyceae)	EUPODISCALES (BIDDULPHIALES, CENTRALES)	centrales	Centrales	cylinder	2	7-12	510.25	36711	18.7318	1.24527
17	3	Thi	1	Diatomophyceae (Bacillariophyceae)	EUPODISCALES (BIDDULPHIALES, CENTRALES)	Coscinodiscus	Coscinodiscus	cylinder	4	50-60	78362.6	500	39.1813	1.00588
17	3	Thi	1	Dinophyceae	DINOPHYSIALES	Dinophysis	Dinophysis acuminata	flattened ellipsoid	5	48-52	23550	500	11.775	1.37633
17	3	Thi	1	Dinophyceae	DINOPHYSIALES	Dinophysis	Dinophysis acuminata	flattened ellipsoid	2	33-37	8014	4000	32.056	4.00155
17	3	Thi	1	Dinophyceae	GONYAULACALES	Peridiniales	Peridiniales	sphere-20%	4	20-27	6541.67	1000	6.54167	0.826771
17	3	Thi	1	Dinophyceae	PERIDINIALES	Protoperidinium	Protoperidinium	(cone + half sphere)-20%	2	20x25	2747.5	220266	605.181	80.6425
17	3	Thi	1	Ebriophyceae	EBRIALES	Ebria	Ebria tripartita	half sphere-30%	1	17-23	1465	500	0.7325	0.101425
17	3	Thi	1	Litostomatea	HAPTORIDA	Mesodinium	Mesodinium rubrum	sphere	5	27-33	14130	500	7.065	0.851937
17	3	Thi	1	Nostocophyceae (Cyanophyceae)	CHROOCOCCALES	Aphanothece	Aphanothece	rotational ellipsoid	4-100k	1.5-2x0.8-1	104.667	12237	1.28488	0.208942
17	3	Thi	1	Nostocophyceae (Cyanophyceae)	CHROOCOCCALES	Aphanothece	Aphanothece	rotational ellipsoid	3-50k	1.5-2x0.8-1	52.3333	36711	1.92121	0.325974
17	3	Thi	1	Nostocophyceae (Cyanophyceae)	CHROOCOCCALES	Woronichinia	Woronichinia	rotational ellipsoid	4=50 kom	2-5	314	500	0.157	0.0238804
17	3	Thi	1	Nostocophyceae (Cyanophyceae)	NOSTOCALES	Anabaena	Anabaena sp.	cylinder		3-4x100	961.625	54350	52.2643	7.42499
17	3	Thi	1	Nostocophyceae (Cyanophyceae)	NOSTOCALES	Aphanizomenon	Aphanizomenon flosaquae	cylinder	1	5x100	1962.5	22150	43.4694	5.91256
17	3	Thi	1	Nostocophyceae (Cyanophyceae)	SYNECHOCOCCALES	Aphanocapsa	Aphanocapsa sp.	sphere	14-100k	0.8-1.5	90.432	4500	0.406944	0.066781
17	3	Thi	1	Nostocophyceae (Cyanophyceae)	SYNECHOCOCCALES	Aphanocapsa	Aphanocapsa sp.	sphere	13-50k	0.8-1.5	45.216	5000	0.22608	0.0387029
17	3	Thi	1	Prymnesiophyceae (Haptophyceae)	PRYMNESIALES	Chrysochromulina	Chrysochromulina	sphere	2	4-6	65.4167	159081	10.4065	1.74182
17	3	Thi	1	Ulvophyceae	ULOTHRICALES	Binuclearia	Binuclearia lauterbornii	rotational ellipsoid	1	2-3x6-10	26.1667	36711	0.954486	0.169009
17	3	Thi	1			Flagellates	Flagellates	rotational ellipsoid	7	15-20	1577.67	73422	115.835	15.9667
17	3	Thi	1			Flagellates	Flagellates	rotational ellipsoid	3	3-5	18.84	624087	11.7578	2.12324
17	3	Thi	1			Unicell	Unicell	sphere	2	2-3	8.17708	48948	0.400252	0.0760534
0	4	N_Thi	1	Chlorophyceae	SPHAEROPLEALES	Monoraphidium	Monoraphidium contortum	2 cones (S.)	2	1.5-2x20-30	20.0339	439600	8.80688	1.58441
0	4	N_Thi	1	Chlorophyceae	SPHAEROPLEALES	Monoraphidium	Monoraphidium minutum	2 cones (c.)	2	2-3x7-10	13.901	400.051	0.00556113	0.00102304
0	4	N_Thi	1	Chrysophyceae	PEDINELLALES	Pseudopedinella	Pseudopedinella	sphere	2	5-7	113.04	47100	5.32418	0.861905
0	4	N_Thi	1	Chrysophyceae	PEDINELLALES	Pseudopedinella	Pseudopedinella	sphere	4	9-11	523.333	66725	34.9194	5.14844
0	4	N_Thi	1	Cryptophyceae	CRYPTOMONADALES	Plagioselmis	Plagioselmis prolonga	cone + half sphere	1	3-4x5-7	24.842	5887.5	0.146257	0.0259696
0	4	N_Thi	1	Cryptophyceae	CRYPTOMONADALES	Teleaulax	Teleaulax cf. amphioxeia	cone + half sphere	2	5-6x10-12	108.837	800.102	0.0870807	0.0141297
0	4	N_Thi	1	Diatomophyceae (Bacillariophyceae)	BACILLARIALES (PENNALES)	Amphiprora	Amphiprora paludosa var. paludosa	oval cylinder	2	55-60	1165.79	100.013	0.116594	0.0066304
0	4	N_Thi	1	Diatomophyceae (Bacillariophyceae)	BACILLARIALES (PENNALES)	Gyrosigma	Gyrosigma attenuatum	parallelepiped-30%	4	25-30x200-250	71148	100.013	7.11571	0.186043
0	4	N_Thi	1	Diatomophyceae (Bacillariophyceae)	BACILLARIALES (PENNALES)	Licmophora	Licmophora gracilis	half parallelepiped	2	23-27x70-80	13125	300.038	3.938	0.141713
0	4	N_Thi	1	Diatomophyceae (Bacillariophyceae)	BACILLARIALES (PENNALES)	Nitzschia	Nitzschia	rotational ellipsoid	2	3x40	180	400.051	0.0720092	0.00582902
0	4	N_Thi	1	Diatomophyceae (Bacillariophyceae)	BACILLARIALES (PENNALES)	Pennales	Pennales	half parallelepiped	4	4-6x35-50	420	720.092	0.302439	0.0208592
0	4	N_Thi	1	Diatomophyceae (Bacillariophyceae)	BACILLARIALES (PENNALES)	Pennales	Pennales	half parallelepiped	7	7-9x25-35	840	720.092	0.604877	0.0365959
0	4	N_Thi	1	Diatomophyceae (Bacillariophyceae)	BACILLARIALES (PENNALES)	Pennales	Pennales	half parallelepiped	3	4-6x25-35	300	1440.18	0.432055	0.0317554
0	4	N_Thi	1	Diatomophyceae (Bacillariophyceae)	BACILLARIALES (PENNALES)	Pennales	Pennales	half parallelepiped	5	4-6x50-70	600	2400.31	1.44018	0.0928541
0	4	N_Thi	1	Diatomophyceae (Bacillariophyceae)	BACILLARIALES (PENNALES)	Pennales	Pennales	half parallelepiped	2	4-6x15-25	200	2880.37	0.576074	0.0457127
0	4	N_Thi	1	Diatomophyceae (Bacillariophyceae)	BACILLARIALES (PENNALES)	Pennales	Pennales	half parallelepiped	6	4-6x70-100	850	3200.41	2.72035	0.164217
0	4	N_Thi	1	Diatomophyceae (Bacillariophyceae)	EUPODISCALES (BIDDULPHIALES, CENTRALES)	centrales	Centrales	cylinder	5	22-27	6132.81	100.013	0.61336	0.025486
0	4	N_Thi	1	Diatomophyceae (Bacillariophyceae)	EUPODISCALES (BIDDULPHIALES, CENTRALES)	centrales	Centrales	cylinder	3	12-17	1722.09	400.051	0.688926	0.0363925
0	4	N_Thi	1	Diatomophyceae (Bacillariophyceae)	EUPODISCALES (BIDDULPHIALES, CENTRALES)	centrales	Centrales	cylinder	7	32-40	16828.4	400.051	6.73224	0.231148
0	4	N_Thi	1	Diatomophyceae (Bacillariophyceae)	EUPODISCALES (BIDDULPHIALES, CENTRALES)	Chaetoceros	Chaetoceros cf. danicus	oval cylinder	3	17-18x11-13	2163.66	200.026	0.432787	0.0218966
0	4	N_Thi	1	Diatomophyceae (Bacillariophyceae)	EUPODISCALES (BIDDULPHIALES, CENTRALES)	Chaetoceros	Chaetoceros subtilis	oval cylinder	2	3x8-17	75.0656	400.051	0.0300301	0.00286782
0	4	N_Thi	1	Diatomophyceae (Bacillariophyceae)	EUPODISCALES (BIDDULPHIALES, CENTRALES)	Melosira	Melosira lineata	cylinder	1	13-15x26-34	4615.8	1900.24	8.77114	0.384563
0	4	N_Thi	1	Diatomophyceae (Bacillariophyceae)	EUPODISCALES (BIDDULPHIALES, CENTRALES)	Skeletonema	Skeletonema marinoi	cylinder	22	9-11x9-14	863.5	6000.77	5.18166	0.311867
0	4	N_Thi	1	Diatomophyceae (Bacillariophyceae)	EUPODISCALES (BIDDULPHIALES, CENTRALES)	Skeletonema	Skeletonema marinoi	cylinder	17	6x15-25	536.94	7200.92	3.86646	0.254573
0	4	N_Thi	1	Diatomophyceae (Bacillariophyceae)	EUPODISCALES (BIDDULPHIALES, CENTRALES)	Thalassiosira	Thalassiosira	cylinder	9	50-60	65302.2	300.038	19.5932	0.520639
0	4	N_Thi	1	Diatomophyceae (Bacillariophyceae)	EUPODISCALES (BIDDULPHIALES, CENTRALES)	Thalassiosira	Thalassiosira	cylinder	11	70-90	120576	700.09	84.414	1.99761
0	4	N_Thi	1	Dinophyceae	DINOPHYSIALES	Dinophysis	Dinophysis acuminata	flattened ellipsoid	5	48-52	23550	500.064	11.7765	1.37651
0	4	N_Thi	1	Dinophyceae	DINOPHYSIALES	Dinophysis	Dinophysis acuminata	flattened ellipsoid	4	43-47	16956	700.09	11.8707	1.4156
0	4	N_Thi	1	Dinophyceae	GONYAULACALES	Amylax	Amylax triacantha	(cone + half sphere)-25%	2	27-30x45-55	10645.5	2000.26	21.2937	2.61245
0	4	N_Thi	1	Dinophyceae	GONYAULACALES	Peridiniales	Peridiniales	sphere-20%	4	20-27	6541.67	400.051	2.617	0.330751
0	4	N_Thi	1	Dinophyceae	GONYAULACALES	Peridiniella	Peridiniella danica	flattened ellipsoid	1	18-22x18-22	2721.33	1200.15	3.26602	0.435462
0	4	N_Thi	1	Dinophyceae	GYMNODINIALES	Amphidinium	Amphidinium crassum	flattened ellipsoid	1	10-14x 20-24	1136.05	300.038	0.340859	0.0479346
0	4	N_Thi	1	Dinophyceae	GYMNODINIALES	Gymnodinium	Gymnodinium	flattened ellipsoid	5	18-23x25-35	4638.88	1200.15	5.56737	0.718542
0	4	N_Thi	1	Dinophyceae	GYMNODINIALES	Gymnodinium	Gymnodinium	flattened ellipsoid	3	11-13x15-20	920.796	3600.46	3.31529	0.472238
0	4	N_Thi	1	Dinophyceae	GYMNODINIALES	Gyrodinium	Gyrodinium	flattened ellipsoid	5	18-23x25-35	4638.88	400.051	1.85579	0.239514
0	4	N_Thi	1	Dinophyceae	PERIDINIALES	Heterocapsa	Heterocapsa rotundata	cone + half sphere	1	5-7x10-12	131.88	7850	1.03526	0.166024
0	4	N_Thi	1	Dinophyceae	PERIDINIALES	Heterocapsa	Heterocapsa rotundata	cone + half sphere	2	7-10x12-15	335.571	7850	2.63423	0.399057
0	4	N_Thi	1	Dinophyceae	PERIDINIALES	Heterocapsa	Heterocapsa triquetra	2 cones	5	17-21x25-28	2550.46	1600.2	4.08127	0.546317
0	4	N_Thi	1	Dinophyceae	PERIDINIALES	Heterocapsa	Heterocapsa triquetra	2 cones	6	21-23x32-34	4179.34	10401.3	43.4707	5.64629
0	4	N_Thi	1	Dinophyceae	PERIDINIALES	Oblea	Oblea rotunda	half cone + cut flattened ellipsoid	2	28-33	12717	200.026	2.54373	0.308714
0	4	N_Thi	1	Dinophyceae	PERIDINIALES	Protoperidinium	Protoperidinium bipes	half cone	2	17-21x23-26	1180.77	1200.15	1.41711	0.198817
0	4	N_Thi	1	Dinophyceae	PERIDINIALES	Protoperidinium	Protoperidinium brevipes	cone + half sphere	3	30-35	12447.4	4000.51	49.7958	6.05127
0	4	N_Thi	1	Dinophyceae	SUESSIALES	Biecheleria	Biecheleria baltica	rotational ellipsoid	7	22x25	6332.33	4400.56	27.8658	3.52883
0	4	N_Thi	1	Litostomatea	HAPTORIDA	Mesodinium	Mesodinium rubrum	sphere	8	45-55	65416.7	400.051	26.17	2.87409
0	4	N_Thi	1	Litostomatea	HAPTORIDA	Mesodinium	Mesodinium rubrum	sphere	6	33-37	22437.9	3000.38	67.3224	7.89229
0	4	N_Thi	1	Litostomatea	HAPTORIDA	Mesodinium	Mesodinium rubrum	2 spheres * 5/8	2	14-16	2207.81	3400.44	7.50752	1.01384
0	4	N_Thi	1	Litostomatea	HAPTORIDA	Mesodinium	Mesodinium rubrum	sphere	7	37-45	33493.3	4400.56	147.39	16.8616
0	4	N_Thi	1	Litostomatea	HAPTORIDA	Mesodinium	Mesodinium rubrum	2 spheres * 5/8	3	16-20	3505.92	7000.9	24.5446	3.22238
0	4	N_Thi	1	Litostomatea	HAPTORIDA	Mesodinium	Mesodinium rubrum	2 spheres * 5/8	4	20-27	7451.37	7600.97	56.6376	7.10154
0	4	N_Thi	1	Litostomatea	HAPTORIDA	Mesodinium	Mesodinium rubrum	sphere	5	27-33	14130	14601.9	206.324	24.8797
0	4	N_Thi	1	Nostocophyceae (Cyanophyceae)	CHROOCOCCALES	Lemmermanniella	Lemmermanniella pallida	cylinder	4-100	0.5-1.6x1.1-3.7	235.5	800.102	0.188424	0.0291675
0	4	N_Thi	1	Nostocophyceae (Cyanophyceae)	NOSTOCALES	Anabaena	Anabaena sp.	cylinder		3-4x100	961.625	1200.15	1.1541	0.163958
0	4	N_Thi	1	Nostocophyceae (Cyanophyceae)	OSCILLATORIALES	Oscillatoriales	Oscillatoriales	cylinder	6	5x100	1962.5	200.026	0.39255	0.0533934
0	4	N_Thi	1	Nostocophyceae (Cyanophyceae)	OSCILLATORIALES	Oscillatoriales	Oscillatoriales	cylinder	2	1.5x100	176.625	16485	2.91166	0.458696
0	4	N_Thi	1	Nostocophyceae (Cyanophyceae)	SYNECHOCOCCALES	Aphanocapsa	Aphanocapsa incerta	sphere	4-100	1	52.3333	1200.15	0.062808	0.0106567
0	4	N_Thi	1	Nostocophyceae (Cyanophyceae)	SYNECHOCOCCALES	Aphanocapsa	Aphanocapsa sp.	sphere	12-20k	0.8-1.5	18.0864	15700	0.283956	0.0514052
0	4	N_Thi	1	Nostocophyceae (Cyanophyceae)	SYNECHOCOCCALES	Cyanodictyon	Cyanodictyon planctonicum	rotational ellipsoid	5-200k	0.8-1x1-2	127.17	400.051	0.0508745	0.00817686
0	4	N_Thi	1	Nostocophyceae (Cyanophyceae)	SYNECHOCOCCALES	Cyanodictyon	Cyanodictyon planctonicum	rotational ellipsoid	4-100k	0.8-1x1-2	63.585	1200.15	0.0763118	0.012795
0	4	N_Thi	1	Nostocophyceae (Cyanophyceae)	SYNECHOCOCCALES	Cyanodictyon	Cyanodictyon planctonicum	rotational ellipsoid	3-50k	0.8-1x1-2	31.7925	3925	0.124786	0.0218261
0	4	N_Thi	1	Prasinophyceae (Micromonadophyceae)	CHLORODENDRALES	Pyramimonas	Pyramimonas	trapezoid	2	5-7x5	120	15700	1.884	0.303882
0	4	N_Thi	1	Prasinophyceae (Micromonadophyceae)	CHLORODENDRALES	Pyramimonas	Pyramimonas	trapezoid	3	8-10x6	270	19625	5.29875	0.813418
0	4	N_Thi	1	Ulvophyceae	ULOTHRICALES	Binuclearia	Binuclearia lauterbornii	rotational ellipsoid	2	3-4x10-12	70.5192	1600.2	0.112845	0.0188014
0	4	N_Thi	1			Flagellates	Flagellates	rotational ellipsoid	7	15-20	1577.67	1200.15	1.89344	0.260992
0	4	N_Thi	1			Flagellates	Flagellates	rotational ellipsoid	2	2-3	4.59961	2400.31	0.0110405	0.00217278
3	4	N_Thi	1	Chlorophyceae	SPHAEROPLEALES	Monoraphidium	Monoraphidium contortum	2 cones (S.)	2	1.5-2x20-30	20.0339	1746625	34.9916	6.29521
3	4	N_Thi	1	Chrysophyceae	PEDINELLALES	Pseudopedinella	Pseudopedinella	sphere	2	5-7	113.04	72009.2	8.13992	1.31773
3	4	N_Thi	1	Chrysophyceae	PEDINELLALES	Pseudopedinella	Pseudopedinella	sphere	4	9-11	523.333	144018	75.3696	11.1123
3	4	N_Thi	1	Chrysophyceae	PEDINELLALES	Pseudopedinella	Pseudopedinella	sphere	3	7-9	267.947	198025	53.0602	8.14914
3	4	N_Thi	1	Cryptophyceae	CRYPTOMONADALES	Cryptomonas	Cryptomonas ovata	flattened ellipsoid	2	16-20	1086	6000.77	0.149071	0.0264692
3	4	N_Thi	1	Cryptophyceae	CRYPTOMONADALES	Teleaulax	Teleaulax cf. amphioxeia	cone + half sphere	2	5-6x10-12	108.837	16002	1.74161	0.282594
3	4	N_Thi	1	Diatomophyceae (Bacillariophyceae)	BACILLARIALES (PENNALES)	Asterionella	Asterionella formosa	parallelepiped	4	3-4x100-120	1347.5	1000.13	1.34767	0.0745688
3	4	N_Thi	1	Diatomophyceae (Bacillariophyceae)	BACILLARIALES (PENNALES)	Cylindrotheca	Cylindrotheca closterium	rotational ellipsoid	7	3-4x25-28	179.734	1962.5	0.352727	0.0285606
3	4	N_Thi	1	Diatomophyceae (Bacillariophyceae)	BACILLARIALES (PENNALES)	Pennales	Pennales	half parallelepiped	7	7-9x25-35	840	2000.26	1.68022	0.101655
3	4	N_Thi	1	Diatomophyceae (Bacillariophyceae)	BACILLARIALES (PENNALES)	Synedra	Synedra ulna	half parallelepiped	2	5-10x130-180	3600	400.051	1.44018	0.0661806
3	4	N_Thi	1	Diatomophyceae (Bacillariophyceae)	EUPODISCALES (BIDDULPHIALES, CENTRALES)	centrales	Centrales	cylinder	9	50-60	65302.2	1000.13	65.3105	1.73546
3	4	N_Thi	1	Diatomophyceae (Bacillariophyceae)	EUPODISCALES (BIDDULPHIALES, CENTRALES)	centrales	Centrales	cylinder	5	22-27	6132.81	4000.51	24.5344	1.01944
3	4	N_Thi	1	Diatomophyceae (Bacillariophyceae)	EUPODISCALES (BIDDULPHIALES, CENTRALES)	Chaetoceros	Chaetoceros	oval cylinder	7	10x10	549.5	4000.51	2.19828	0.144106
3	4	N_Thi	1	Diatomophyceae (Bacillariophyceae)	EUPODISCALES (BIDDULPHIALES, CENTRALES)	Chaetoceros	Chaetoceros cf. danicus	oval cylinder	3	17-18x11-13	2163.66	10001.3	21.6393	1.09483
3	4	N_Thi	1	Diatomophyceae (Bacillariophyceae)	EUPODISCALES (BIDDULPHIALES, CENTRALES)	Chaetoceros	Chaetoceros subtilis	oval cylinder	2	3x8-17	75.0656	4000.51	0.300301	0.0286782
3	4	N_Thi	1	Diatomophyceae (Bacillariophyceae)	EUPODISCALES (BIDDULPHIALES, CENTRALES)	Skeletonema	Skeletonema marinoi	cylinder	17	6x15-25	536.94	37604.8	20.1915	1.32943
3	4	N_Thi	1	Diatomophyceae (Bacillariophyceae)	EUPODISCALES (BIDDULPHIALES, CENTRALES)	Skeletonema	Skeletonema marinoi	cylinder	22	9-11x9-14	863.5	45605.8	39.3806	2.37019
3	4	N_Thi	1	Diatomophyceae (Bacillariophyceae)	EUPODISCALES (BIDDULPHIALES, CENTRALES)	Skeletonema	Skeletonema marinoi	cylinder	4	4x7-8	94.2	82010.5	7.72539	0.706771
3	4	N_Thi	1	Diatomophyceae (Bacillariophyceae)	EUPODISCALES (BIDDULPHIALES, CENTRALES)	Thalassiosira	Thalassiosira	cylinder	7	27-32	16828.4	2000.26	33.6612	1.15574
3	4	N_Thi	1	Dinophyceae	DINOPHYSIALES	Dinophysis	Dinophysis acuminata	flattened ellipsoid	4	43-47	16956	1000.13	23.553	2.75302
3	4	N_Thi	1	Dinophyceae	GONYAULACALES	Amylax	Amylax triacantha	(cone + half sphere)-25%	1	34-37x35-45	6439.45	2500.32	16.1007	2.03685
3	4	N_Thi	1	Dinophyceae	GONYAULACALES	Peridiniella	Peridiniella danica	flattened ellipsoid	1	18-22x18-22	2721.33	6000.77	16.3301	2.17731
3	4	N_Thi	1	Dinophyceae	GYMNODINIALES	Gymnodiniales	Gymnodiniales	sphere-10%	3	15-20	2314.02	4000.51	9.25728	1.24655
3	4	N_Thi	1	Dinophyceae	GYMNODINIALES	Gymnodinium	Gymnodinium	flattened ellipsoid	3	11-13x15-20	920.796	2000.26	1.84183	0.262355
3	4	N_Thi	1	Dinophyceae	GYMNODINIALES	Katodinium	Katodinium glaucum	half cone + cut flattened ellipsoid	4	20x50	4448.33	1000.13	4.4489	0.575661
3	4	N_Thi	1	Dinophyceae	PERIDINIALES	Heterocapsa	Heterocapsa rotundata	cone + half sphere	1	5-7x10-12	131.88	2000.26	0.671228	0.101684
3	4	N_Thi	1	Dinophyceae	PERIDINIALES	Heterocapsa	Heterocapsa triquetra	2 cones	6	21-23x32-34	4179.34	10001.3	41.7987	5.42912
3	4	N_Thi	1	Dinophyceae	PERIDINIALES	Heterocapsa	Heterocapsa triquetra	2 cones	5	17-21x25-28	2550.46	14001.8	35.7111	4.78028
3	4	N_Thi	1	Dinophyceae	PERIDINIALES	Oblea	Oblea rotunda	half cone + cut flattened ellipsoid	2	28-33	12717	1000.13	12.7186	1.54357
3	4	N_Thi	1	Dinophyceae	PERIDINIALES	Protoperidinium	Protoperidinium	(cone + half sphere)-20%	3	25x30	5212.89	1000.13	5.21356	0.668107
3	4	N_Thi	1	Dinophyceae	PERIDINIALES	Protoperidinium	Protoperidinium brevipes	cone + half sphere	3	30-35	12447.4	9001.15	112.041	13.6154
3	4	N_Thi	1	Dinophyceae	SUESSIALES	Biecheleria	Biecheleria baltica	rotational ellipsoid	7	22x25	6332.33	2000.26	12.6663	1.60401
3	4	N_Thi	1	Ebriophyceae	EBRIALES	Ebria	Ebria tripartita	half sphere-30%	1	17-23	1465	2000.26	130.85	14.3705
3	4	N_Thi	1	Ebriophyceae	EBRIALES	Ebria	Ebria tripartita	half sphere-30%	3	27-33	4945.5	2000.26	9.89227	1.27175
3	4	N_Thi	1	Euglenophyceae	EUGLENALES	Eutreptiella	Eutreptiella	rotational ellipsoid	6	7-9x25-30	586.133	8001.02	4.68967	0.68667
3	4	N_Thi	1	Litostomatea	HAPTORIDA	Mesodinium	Mesodinium rubrum	sphere	7	37-45	33493.3	12001.5	269.289	31.5692
3	4	N_Thi	1	Litostomatea	HAPTORIDA	Mesodinium	Mesodinium rubrum	sphere	8	45-55	65416.7	19462	651.846	74.572
3	4	N_Thi	1	Litostomatea	HAPTORIDA	Mesodinium	Mesodinium rubrum	2 spheres * 5/8	4	20-27	7451.37	23002.9	80.6466	10.5878
3	4	N_Thi	1	Litostomatea	HAPTORIDA	Mesodinium	Mesodinium rubrum	sphere	5	27-33	14130	27003.5	201.213	25.2292
3	4	N_Thi	1	Litostomatea	HAPTORIDA	Mesodinium	Mesodinium rubrum	sphere	6	33-37	22437.9	40005.1	565.272	68.1636
3	4	N_Thi	1	Nostocophyceae (Cyanophyceae)	OSCILLATORIALES	Oscillatoriales	Oscillatoriales	cylinder	6	5x100	1962.5	3150.4	6.18267	0.840946
3	4	N_Thi	1	Nostocophyceae (Cyanophyceae)	SYNECHOCOCCALES	Aphanocapsa	Aphanocapsa holsatica	sphere	4-100	1	52.3333	2000.26	0.10468	0.0177612
3	4	N_Thi	1	Nostocophyceae (Cyanophyceae)	SYNECHOCOCCALES	Aphanocapsa	Aphanocapsa holsatica	sphere	5-200k	1	104.667	2000.26	0.20936	0.0340517
3	4	N_Thi	1	Nostocophyceae (Cyanophyceae)	SYNECHOCOCCALES	Aphanocapsa	Aphanocapsa holsatica	sphere	3-50k	1	26.1667	5887.5	0.154056	0.0272678
3	4	N_Thi	1	Nostocophyceae (Cyanophyceae)	SYNECHOCOCCALES	Cyanodictyon	Cyanodictyon planctonicum	rotational ellipsoid	3-50k	0.8-1x1-2	31.7925	4000.51	0.127186	0.022246
3	4	N_Thi	1	Nostocophyceae (Cyanophyceae)	SYNECHOCOCCALES	Cyanodictyon	Cyanodictyon planctonicum	rotational ellipsoid	4-100k	0.8-1x1-2	63.585	4000.51	0.254373	0.04265
3	4	N_Thi	1	Nostocophyceae (Cyanophyceae)	SYNECHOCOCCALES	Cyanodictyon	Cyanodictyon planctonicum	rotational ellipsoid	5-200k	0.8-1x1-2	127.17	14001.8	1.78061	0.28619
3	4	N_Thi	1	Prasinophyceae (Micromonadophyceae)	CHLORODENDRALES	Pyramimonas	Pyramimonas	trapezoid	2	5-7x5	120	10001.3	1.20015	0.19358
3	4	N_Thi	1	Ulvophyceae	ULOTHRICALES	Binuclearia	Binuclearia lauterbornii	rotational ellipsoid	2	3-4x10-12	70.5192	8001.02	0.564226	0.0940069
3	4	N_Thi	1			Flagellates	Flagellates	sphere	8	<2	4.18667	7850	0.0328653	0.00650516
3	4	N_Thi	1			Flagellates	Flagellates	rotational ellipsoid	4	5-7	63.585	8001.02	0.508745	0.0853001
6	4	N_Thi	1	Chlorophyceae	CHLORELLALES	Dictyosphaerium	Dictyosphaerium subsolitarium	sphere	1, col	3	56.52	48952	2.76677	0.467242
6	4	N_Thi	1	Chlorophyceae	SPHAEROPLEALES	Monoraphidium	Monoraphidium arcuatum	2 cones (C.)	2	1.5-2x25-30	22.0372	73428	1.61815	0.289428
6	4	N_Thi	1	Chlorophyceae	SPHAEROPLEALES	Monoraphidium	Monoraphidium contortum	2 cones (S.)	2	1.5-2x20-30	20.0339	6057810	121.361	21.8336
6	4	N_Thi	1	Diatomophyceae (Bacillariophyceae)	BACILLARIALES (PENNALES)	Cylindrotheca	Cylindrotheca closterium	rotational ellipsoid	7	3-4x25-28	179.734	36714	6.59874	0.534306
6	4	N_Thi	1	Diatomophyceae (Bacillariophyceae)	BACILLARIALES (PENNALES)	Pennales	Pennales	half parallelepiped	13	9-12x50-70	2520	12238	30.8398	1.516
6	4	N_Thi	1	Diatomophyceae (Bacillariophyceae)	EUPODISCALES (BIDDULPHIALES, CENTRALES)	centrales	Centrales	cylinder	4	17-22	3140	12238	38.4273	1.81207
6	4	N_Thi	1	Diatomophyceae (Bacillariophyceae)	EUPODISCALES (BIDDULPHIALES, CENTRALES)	Chaetoceros	Chaetoceros	oval cylinder	12	11-15x11-15	1207.25	36714	44.323	2.50394
6	4	N_Thi	1	Diatomophyceae (Bacillariophyceae)	EUPODISCALES (BIDDULPHIALES, CENTRALES)	Melosira	Melosira arctica	cylinder	7	19x20-30	4537.3	1000	4.5373	0.19958
6	4	N_Thi	1	Diatomophyceae (Bacillariophyceae)	EUPODISCALES (BIDDULPHIALES, CENTRALES)	Skeletonema	Skeletonema marinoi	cylinder	4	4x7-8	94.2	183570	17.2923	1.58202
6	4	N_Thi	1	Diatomophyceae (Bacillariophyceae)	EUPODISCALES (BIDDULPHIALES, CENTRALES)	Skeletonema	Skeletonema marinoi	cylinder	7	7x7-10	326.953	2753550	900.28	65.1019
6	4	N_Thi	1	Dinophyceae	DINOPHYSIALES	Dinophysis	Dinophysis acuminata	flattened ellipsoid	5	48-52	23550	7000	164.85	19.2686
6	4	N_Thi	1	Dinophyceae	GONYAULACALES	Amylax	Amylax triacantha	(cone + half sphere)-25%	1	34-37x35-45	6439.45	9000	57.951	7.33123
6	4	N_Thi	1	Dinophyceae	GYMNODINIALES	Gymnodinium	Gymnodinium	flattened ellipsoid	55	18-23x25-35	4638.88	500	2.31944	0.299354
6	4	N_Thi	1	Dinophyceae	GYMNODINIALES	Gymnodinium	Gymnodinium	flattened ellipsoid	3	11-13x15-20	920.796	2500	2.30199	0.327901
6	4	N_Thi	1	Dinophyceae	PERIDINIALES	Heterocapsa	Heterocapsa triquetra	2 cones	1	8x15-17	267.947	44000	11.792	1.81103
6	4	N_Thi	1	Dinophyceae	PERIDINIALES	Heterocapsa	Heterocapsa triquetra	2 cones	3	14-15x19-21	1100.31	44000	48.4136	6.82163
6	4	N_Thi	1	Dinophyceae	PERIDINIALES	Oblea	Oblea rotunda	half cone + cut flattened ellipsoid	1	22-28	7359.38	1000	7.359	0.923414
6	4	N_Thi	1	Dinophyceae	PERIDINIALES	Protoperidinium	Protoperidinium	(cone + half sphere)-20%	2	20x25	2747.5	12238	33.6239	4.4805
6	4	N_Thi	1	Dinophyceae	PERIDINIALES	Protoperidinium	Protoperidinium bipes	half cone	1	12-14x18-22	442.217	500	0.221	0.0329212
6	4	N_Thi	1	Dinophyceae	PERIDINIALES	Protoperidinium	Protoperidinium brevipes	cone + half sphere	3	30-35	12447.4	3500	43.5657	5.29418
6	4	N_Thi	1	Dinophyceae	PERIDINIALES	Scrippsiella	Scrippsiella	cone + half sphere	3	28x30	9026.45	500	4.51323	0.559312
6	4	N_Thi	1	Dinophyceae	PROROCENTRALES	Prorocentrum	Prorocentrum cf. balticum	sphere-10%	1	10	471	12238	5.7641	0.855324
6	4	N_Thi	1	Ebriophyceae	EBRIALES	Ebria	Ebria tripartita	half sphere-30%	1	17-23	1465	500	0.7325	0.101425
6	4	N_Thi	1	Litostomatea	HAPTORIDA	Mesodinium	Mesodinium rubrum	sphere	7	37-45	33493.3	14500	485.653	55.5594
6	4	N_Thi	1	Litostomatea	HAPTORIDA	Mesodinium	Mesodinium rubrum	2 spheres * 5/8	4	20-27	7451.37	15500	115.496	14.4815
6	4	N_Thi	1	Litostomatea	HAPTORIDA	Mesodinium	Mesodinium rubrum	sphere	5	27-33	14130	33000	466.29	56.2278
6	4	N_Thi	1	Nostocophyceae (Cyanophyceae)	CHROOCOCCALES	Aphanothece	Aphanothece	rotational ellipsoid	3-50k	1.5-2x0.8-1	52.3333	24476	1.28091	0.217334
6	4	N_Thi	1	Nostocophyceae (Cyanophyceae)	CHROOCOCCALES	Lemmermanniella	Lemmermanniella pallida	cylinder	4-100	0.5-1.6x1.1-3.7	235.5	12238	2.88205	0.446132
6	4	N_Thi	1	Nostocophyceae (Cyanophyceae)	CHROOCOCCALES	Woronichinia	Woronichinia	rotational ellipsoid	3=20 kom	2-5	126	12238	1.53709	0.247238
6	4	N_Thi	1	Nostocophyceae (Cyanophyceae)	NOSTOCALES	Anabaena	Anabaena sp.	cylinder		3-4x100	961.625	850	0.817381	0.116122
6	4	N_Thi	1	Nostocophyceae (Cyanophyceae)	OSCILLATORIALES	Oscillatoriales	Oscillatoriales	cylinder	2	1.5x100	176.625	27535.5	4.86346	0.766176
6	4	N_Thi	1	Nostocophyceae (Cyanophyceae)	SYNECHOCOCCALES	Aphanocapsa	Aphanocapsa sp.	sphere	14-100k	0.8-1.5	90.432	61190	5.53353	0.908073
6	4	N_Thi	1	Nostocophyceae (Cyanophyceae)	SYNECHOCOCCALES	Aphanocapsa	Aphanocapsa sp.	sphere	13-50k	0.8-1.5	45.216	85666	3.87347	0.663104
6	4	N_Thi	1	Prasinophyceae (Micromonadophyceae)	CHLORODENDRALES	Pyramimonas	Pyramimonas	trapezoid	2	5-7x5	120	134618	16.1542	2.6056
6	4	N_Thi	1	Prymnesiophyceae (Haptophyceae)	PRYMNESIALES	Chrysochromulina	Chrysochromulina	sphere	2	4-6	65.4167	48952	3.20228	0.535989
6	4	N_Thi	1	Ulvophyceae	ULOTHRICALES	Binuclearia	Binuclearia lauterbornii	rotational ellipsoid	1	2-3x6-10	26.1667	24476	0.636376	0.112682
6	4	N_Thi	1			Flagellates	Flagellates	rotational ellipsoid	2	2-3	4.59961	73428	0.33774	0.0664677
6	4	N_Thi	1			Unicell	Unicell	sphere	2	2-3	8.17708	48952	0.400285	0.0760596
17	4	N_Thi	1	Chlorophyceae	SPHAEROPLEALES	Monoraphidium	Monoraphidium contortum	2 cones (S.)	2	1.5-2x20-30	20.0339	10891820	218.205	39.2565
17	4	N_Thi	1	Cryptophyceae	CRYPTOMONADALES	Plagioselmis	Plagioselmis prolonga	cone + half sphere	2	4-5x7-9	54.3122	24476	0.608032	0.107963
17	4	N_Thi	1	Diatomophyceae (Bacillariophyceae)	BACILLARIALES (PENNALES)	Cylindrotheca	Cylindrotheca closterium	rotational ellipsoid	7	3-4x25-28	179.734	85666	15.3971	1.24671
17	4	N_Thi	1	Diatomophyceae (Bacillariophyceae)	BACILLARIALES (PENNALES)	Diatoma	Diatoma cf. vulgaris	parallelepiped	2	12-16x40-50	8820	1500	13.23	0.513239
17	4	N_Thi	1	Diatomophyceae (Bacillariophyceae)	BACILLARIALES (PENNALES)	Diatoma	Diatoma tenuis	parallelepiped	2	3x50-70	540	22500	12.15	0.799112
17	4	N_Thi	1	Diatomophyceae (Bacillariophyceae)	BACILLARIALES (PENNALES)	Nitzschia	Nitzschia	rotational ellipsoid	2	3x40	180	171332	30.8398	2.49642
17	4	N_Thi	1	Diatomophyceae (Bacillariophyceae)	BACILLARIALES (PENNALES)	Pennales	Pennales	half parallelepiped	6	4-6x70-100	850	500	0.425	0.0256556
17	4	N_Thi	1	Diatomophyceae (Bacillariophyceae)	BACILLARIALES (PENNALES)	Pennales	Pennales	half parallelepiped	5	4-6x50-70	600	1000	0.6	0.0386843
17	4	N_Thi	1	Diatomophyceae (Bacillariophyceae)	BACILLARIALES (PENNALES)	Pennales	Pennales	half parallelepiped	17	12-20x90-120	10080	1000	10.08	0.381294
17	4	N_Thi	1	Diatomophyceae (Bacillariophyceae)	BACILLARIALES (PENNALES)	Pennales	Pennales	half parallelepiped	18	20-30x40-60	9375	1500	14.0625	0.539279
17	4	N_Thi	1	Diatomophyceae (Bacillariophyceae)	BACILLARIALES (PENNALES)	Pennales	Pennales	half parallelepiped	12	9-12x35-50	1764	24476	43.1757	2.27041
17	4	N_Thi	1	Diatomophyceae (Bacillariophyceae)	BACILLARIALES (PENNALES)	Pennales	Pennales	half parallelepiped	2	4-6x15-25	200	61190	12.238	0.971112
17	4	N_Thi	1	Diatomophyceae (Bacillariophyceae)	EUPODISCALES (BIDDULPHIALES, CENTRALES)	centrales	Centrales	cylinder	3	12-17	1722.09	1500	9.19922	0.382241
17	4	N_Thi	1	Diatomophyceae (Bacillariophyceae)	EUPODISCALES (BIDDULPHIALES, CENTRALES)	Chaetoceros	Chaetoceros	oval cylinder	12	11-15x11-15	1207.25	25000	30.1813	1.70503
17	4	N_Thi	1	Diatomophyceae (Bacillariophyceae)	EUPODISCALES (BIDDULPHIALES, CENTRALES)	Chaetoceros	Chaetoceros cf.affinis	oval cylinder	6	12-18x25-35	3532.5	4000	14.13	0.651641
17	4	N_Thi	1	Diatomophyceae (Bacillariophyceae)	EUPODISCALES (BIDDULPHIALES, CENTRALES)	Coscinodiscus	Coscinodiscus	cylinder	6	70-90	200960	500	100.48	2.15897
17	4	N_Thi	1	Diatomophyceae (Bacillariophyceae)	EUPODISCALES (BIDDULPHIALES, CENTRALES)	Melosira	Melosira arctica	cylinder	7	19x20-30	4537.3	33500	152	6.68592
17	4	N_Thi	1	Diatomophyceae (Bacillariophyceae)	EUPODISCALES (BIDDULPHIALES, CENTRALES)	Skeletonema	Skeletonema marinoi	cylinder	4	4x7-8	94.2	36714	3.45846	0.316403
17	4	N_Thi	1	Diatomophyceae (Bacillariophyceae)	EUPODISCALES (BIDDULPHIALES, CENTRALES)	Skeletonema	Skeletonema marinoi	cylinder	7	7x7-10	326.953	171332	56.0174	4.05079
17	4	N_Thi	1	Dinophyceae	DINOPHYSIALES	Dinophysis	Dinophysis acuminata	flattened ellipsoid	2	33-37	8014	4000	32.056	4.00155
17	4	N_Thi	1	Dinophyceae	GONYAULACALES	Peridiniales	Peridiniales	sphere-20%	5	27-40	13718.9	500	6.85943	0.82864
17	4	N_Thi	1	Dinophyceae	GYMNODINIALES	Gymnodiniales	Gymnodiniales	sphere-10%	3	15-20	2314.02	12238	28.319	3.81334
17	4	N_Thi	1	Dinophyceae	GYMNODINIALES	Gyrodinium	Gyrodinium	flattened ellipsoid	13	23-27x45-55	10957.3	500	5.47865	0.670973
17	4	N_Thi	1	Dinophyceae	PERIDINIALES	Heterocapsa	Heterocapsa rotundata	cone + half sphere	1	5-7x10-12	131.88	1500	0.19782	0.0317244
17	4	N_Thi	1	Dinophyceae	PERIDINIALES	Heterocapsa	Heterocapsa triquetra	2 cones	4	15x 22-24	1354.12	2000	2.70825	0.3768
17	4	N_Thi	1	Dinophyceae	PERIDINIALES	Heterocapsa	Heterocapsa triquetra	2 cones	3	14-15x19-21	1100.31	11000	12.1034	1.70541
17	4	N_Thi	1	Dinophyceae	PERIDINIALES	Protoperidinium	Protoperidinium	(cone + half sphere)-20%	2	20x25	2747.5	48952	134.496	17.922
17	4	N_Thi	1	Dinophyceae	PERIDINIALES	Protoperidinium	Protoperidinium brevipes	cone + half sphere	3	30-35	12447.4	4000	49.7894	6.0505
17	4	N_Thi	1	Litostomatea	HAPTORIDA	Mesodinium	Mesodinium rubrum	sphere	5	27-33	14130	2000	28.26	3.40775
17	4	N_Thi	1	Nostocophyceae (Cyanophyceae)	CHROOCOCCALES	Aphanothece	Aphanothece	rotational ellipsoid	4-100k	1.5-2x0.8-1	104.667	12238	1.28499	0.208959
17	4	N_Thi	1	Nostocophyceae (Cyanophyceae)	CHROOCOCCALES	Aphanothece	Aphanothece	rotational ellipsoid	3-50k	1.5-2x0.8-1	52.3333	36714	1.92137	0.326001
17	4	N_Thi	1	Nostocophyceae (Cyanophyceae)	NOSTOCALES	Anabaena	Anabaena sp.	cylinder		3-4x100	961.625	13750	13.2223	1.87845
17	4	N_Thi	1	Nostocophyceae (Cyanophyceae)	NOSTOCALES	Aphanizomenon	Aphanizomenon flosaquae	cylinder	1	5x100	1962.5	16200	31.7925	4.32431
17	4	N_Thi	1	Nostocophyceae (Cyanophyceae)	OSCILLATORIALES	Oscillatoriales	Oscillatoriales	cylinder	2	1.5x100	176.625	2725	0.481303	0.0758232
17	4	N_Thi	1	Nostocophyceae (Cyanophyceae)	SYNECHOCOCCALES	Aphanocapsa	Aphanocapsa sp.	sphere	14-100k	0.8-1.5	90.432	36714	3.32012	0.544844
17	4	N_Thi	1	Nostocophyceae (Cyanophyceae)	SYNECHOCOCCALES	Aphanocapsa	Aphanocapsa sp.	sphere	13-50k	0.8-1.5	45.216	146856	6.64024	1.13675
17	4	N_Thi	1	Trebouxiophyceae	OOCYSTALES	Oocystis	Oocystis lacustris	rotational ellipsoid	6	20-22x25-30	6346.72	4000	25.3869	3.21446
17	4	N_Thi	1	Ulvophyceae	ULOTHRICALES	Binuclearia	Binuclearia lauterbornii	rotational ellipsoid	1	2-3x6-10	26.1667	5000	0.13	0.0230189
17	4	N_Thi	1			Flagellates	Flagellates	rotational ellipsoid	3	3-5	18.84	256998	4.84184	0.874348
17	4	N_Thi	1			Flagellates	Flagellates	rotational ellipsoid	7	15-20	1577.67	281474	444.072	61.2108
17	4	N_Thi	1			Unicell	Unicell	sphere	2	2-3	8.17708	293712	2.40171	0.456358
3	5	C	2	Chlorophyceae	SPHAEROPLEALES	Monoraphidium	Monoraphidium contortum	2 cones (S.)	2	1.5-2x20-30	20.0339	1785875	35.778	6.43668
3	5	C	2	Chlorophyceae	SPHAEROPLEALES	Monoraphidium	Monoraphidium minutum	2 cones (c.)	2	2-3x7-10	13.901	4000.51	0.0556113	0.0102304
3	5	C	2	Chrysophyceae	PEDINELLALES	Pseudopedinella	Pseudopedinella	sphere	2	5-7	113.04	16002	1.80887	0.292829
3	5	C	2	Chrysophyceae	PEDINELLALES	Pseudopedinella	Pseudopedinella	sphere	3	7-9	267.947	16002	4.2877	0.658517
3	5	C	2	Cryptophyceae	CRYPTOMONADALES	Plagioselmis	Plagioselmis prolonga	cone + half sphere	1	3-4x5-7	24.842	6000.77	0.149071	0.0264692
3	5	C	2	Diatomophyceae (Bacillariophyceae)	BACILLARIALES (PENNALES)	Pennales	Pennales	half parallelepiped	6	4-6x70-100	850	500.064	0.425054	0.0256589
3	5	C	2	Diatomophyceae (Bacillariophyceae)	BACILLARIALES (PENNALES)	Pennales	Pennales	half parallelepiped	13	9-12x50-70	2520	2500.32	6.30081	0.309731
3	5	C	2	Diatomophyceae (Bacillariophyceae)	BACILLARIALES (PENNALES)	Pennales	Pennales	half parallelepiped	2	4-6x15-25	200	4000.51	0.800102	0.0634899
3	5	C	2	Diatomophyceae (Bacillariophyceae)	BACILLARIALES (PENNALES)	Pennales	Pennales	half parallelepiped	3	4-6x25-35	300	6000.77	1.80023	0.132314
3	5	C	2	Diatomophyceae (Bacillariophyceae)	BACILLARIALES (PENNALES)	Synedra	Synedra ulna	half parallelepiped	2	5-10x130-180	3600	1600.2	5.76074	0.264722
3	5	C	2	Diatomophyceae (Bacillariophyceae)	BACILLARIALES (PENNALES)	Synedra	Synedra ulna	half parallelepiped	1	5-10x80-130	2475	2500.32	6.18829	0.305238
3	5	C	2	Diatomophyceae (Bacillariophyceae)	EUPODISCALES (BIDDULPHIALES, CENTRALES)	Chaetoceros	Chaetoceros	oval cylinder	12	11-15x11-15	1207.25	500.064	0.603703	0.0341049
3	5	C	2	Diatomophyceae (Bacillariophyceae)	EUPODISCALES (BIDDULPHIALES, CENTRALES)	Chaetoceros	Chaetoceros	oval cylinder	7	10x10	549.5	2000.26	1.09914	0.0720532
3	5	C	2	Diatomophyceae (Bacillariophyceae)	EUPODISCALES (BIDDULPHIALES, CENTRALES)	Chaetoceros	Chaetoceros subtilis	oval cylinder	2	3x8-17	75.0656	2000.26	0.15015	0.0143391
3	5	C	2	Diatomophyceae (Bacillariophyceae)	EUPODISCALES (BIDDULPHIALES, CENTRALES)	Skeletonema	Skeletonema marinoi	cylinder	17	6x15-25	536.94	5600.72	3.00725	0.198001
3	5	C	2	Diatomophyceae (Bacillariophyceae)	EUPODISCALES (BIDDULPHIALES, CENTRALES)	Skeletonema	Skeletonema marinoi	cylinder	22	9-11x9-14	863.5	12801.6	11.0542	0.665316
3	5	C	2	Diatomophyceae (Bacillariophyceae)	EUPODISCALES (BIDDULPHIALES, CENTRALES)	Thalassiosira	Thalassiosira	cylinder	9	50-60	65302.2	1000.13	65.3105	1.73546
3	5	C	2	Dinophyceae	DINOPHYSIALES	Dinophysis	Dinophysis acuminata	flattened ellipsoid	5	48-52	23550	1500.19	35.3295	4.12952
3	5	C	2	Dinophyceae	DINOPHYSIALES	Dinophysis	Dinophysis acuminata	flattened ellipsoid	4	43-47	16956	5000.64	84.7909	10.1115
3	5	C	2	Dinophyceae	GONYAULACALES	Alexandrium	cf. Alexandrium	rotational ellipsoid	4	33-40x40	27129.6	500.064	13.5665	1.57211
3	5	C	2	Dinophyceae	GONYAULACALES	Amylax	Amylax triacantha	(cone + half sphere)-25%	1	34-37x35-45	6439.45	1500.19	9.66042	1.22211
3	5	C	2	Dinophyceae	GONYAULACALES	Amylax	Amylax triacantha	(cone + half sphere)-25%	2	27-30x45-55	10645.5	2000.26	21.2937	2.61245
3	5	C	2	Dinophyceae	GONYAULACALES	Peridiniales	Peridiniales	sphere-20%	3	15-20	2056.91	500.064	1.02859	0.139505
3	5	C	2	Dinophyceae	GONYAULACALES	Peridiniella	Peridiniella danica	flattened ellipsoid	1	18-22x18-22	2721.33	2000.26	5.44336	0.725771
3	5	C	2	Dinophyceae	GYMNODINIALES	Gymnodiniales	Gymnodiniales	sphere-10%	3	15-20	2314.02	500.064	1.15716	0.155819
3	5	C	2	Dinophyceae	GYMNODINIALES	Gymnodinium	Gymnodinium	flattened ellipsoid	6	30-34x35-45	14361.9	500.064	7.18189	0.865172
3	5	C	2	Dinophyceae	GYMNODINIALES	Gymnodinium	Gymnodinium	flattened ellipsoid	5	18-23x25-35	4638.88	1000.13	4.63947	0.598785
3	5	C	2	Dinophyceae	GYMNODINIALES	Katodinium	Katodinium glaucum	half cone + cut flattened ellipsoid	4	20x50	4448.33	500.064	2.22445	0.28783
3	5	C	2	Dinophyceae	PERIDINIALES	Heterocapsa	Heterocapsa triquetra	2 cones	6	21-23x32-34	4179.34	3000.38	12.5396	1.62874
3	5	C	2	Dinophyceae	PERIDINIALES	Heterocapsa	Heterocapsa triquetra	2 cones	5	17-21x25-28	2550.46	6500.83	16.5801	2.21941
3	5	C	2	Dinophyceae	PERIDINIALES	Oblea	Oblea rotunda	half cone + cut flattened ellipsoid	2	28-33	12717	500.064	6.35931	0.771785
3	5	C	2	Dinophyceae	PERIDINIALES	Protoperidinium	Protoperidinium	(cone + half sphere)-20%	3	25x30	5212.89	8001.02	41.7085	5.34486
3	5	C	2	Dinophyceae	PERIDINIALES	Protoperidinium	Protoperidinium	(cone + half sphere)-20%	2	20x25	2747.5	11501.5	31.6003	4.21085
3	5	C	2	Dinophyceae	PERIDINIALES	Protoperidinium	Protoperidinium bipes	half cone	2	17-21x23-26	1180.77	1500.19	1.77138	0.248522
3	5	C	2	Dinophyceae	PERIDINIALES	Protoperidinium	Protoperidinium brevipes	cone + half sphere	3	30-35	12447.4	5000.64	62.2447	7.56409
3	5	C	2	Euglenophyceae	EUGLENALES	Eutreptiella	Eutreptiella	rotational ellipsoid	6	7-9x25-30	586.133	6000.77	3.51725	0.515002
3	5	C	2	Litostomatea	HAPTORIDA	Mesodinium	Mesodinium rubrum	sphere	6	33-37	22437.9	4000.51	89.7632	10.5231
3	5	C	2	Litostomatea	HAPTORIDA	Mesodinium	Mesodinium rubrum	2 spheres * 5/8	2	14-16	2207.81	4500.58	9.93643	1.34184
3	5	C	2	Litostomatea	HAPTORIDA	Mesodinium	Mesodinium rubrum	2 spheres * 5/8	3	16-20	3505.92	5000.64	17.5319	2.3017
3	5	C	2	Litostomatea	HAPTORIDA	Mesodinium	Mesodinium rubrum	sphere	5	27-33	14130	7500.96	105.989	12.7807
3	5	C	2	Litostomatea	HAPTORIDA	Mesodinium	Mesodinium rubrum	sphere	7	37-45	33493.3	11501.5	385.223	44.07
3	5	C	2	Litostomatea	HAPTORIDA	Mesodinium	Mesodinium rubrum	2 spheres * 5/8	4	20-27	7451.37	12001.5	89.4279	11.213
3	5	C	2	Litostomatea	HAPTORIDA	Mesodinium	Mesodinium rubrum	sphere	8	45-55	65416.7	16002	1046.8	114.964
3	5	C	2	Nostocophyceae (Cyanophyceae)	OSCILLATORIALES	Oscillatoriales	Oscillatoriales	cylinder	2	1.5x100	176.625	2500.32	0.441619	0.0695715
3	5	C	2	Nostocophyceae (Cyanophyceae)	OSCILLATORIALES	Oscillatoriales	Oscillatoriales	cylinder	6	5x100	1962.5	9951.27	19.5294	2.65632
3	5	C	2	Nostocophyceae (Cyanophyceae)	SYNECHOCOCCALES	Aphanocapsa	Aphanocapsa holsatica	sphere	4-100	1	52.3333	2000.26	0.10468	0.0177612
3	5	C	2	Nostocophyceae (Cyanophyceae)	SYNECHOCOCCALES	Aphanocapsa	Aphanocapsa holsatica	sphere	5-200k	1	104.667	3000.38	0.31404	0.0510776
3	5	C	2	Nostocophyceae (Cyanophyceae)	SYNECHOCOCCALES	Aphanocapsa	Aphanocapsa holsatica	sphere	3-50k	1	26.1667	6868.75	0.179732	0.0318125
3	5	C	2	Nostocophyceae (Cyanophyceae)	SYNECHOCOCCALES	Aphanocapsa	Aphanocapsa sp.	sphere	12-20k	0.8-1.5	18.0864	2000.26	0.0361774	0.00654927
3	5	C	2	Nostocophyceae (Cyanophyceae)	SYNECHOCOCCALES	Cyanodictyon	Cyanodictyon planctonicum	rotational ellipsoid	3-50k	0.8-1x1-2	31.7925	4000.51	0.127186	0.022246
3	5	C	2	Prasinophyceae (Micromonadophyceae)	CHLORODENDRALES	Pyramimonas	Pyramimonas	trapezoid	2	5-7x5	120	4000.51	0.480061	0.077432
3	5	C	2	Ulvophyceae	ULOTHRICALES	Binuclearia	Binuclearia lauterbornii	rotational ellipsoid	2	3-4x10-12	70.5192	3000.38	0.211585	0.0352526
3	5	C	2			Flagellates	Flagellates	sphere	8	<2	4.18667	5887.5	0.024649	0.00487887
3	5	C	2			Flagellates	Flagellates	rotational ellipsoid	2	2-3	4.59961	7200.92	0.0331214	0.00651834
3	5	C	2			Flagellates	Flagellates	rotational ellipsoid	4	5-7	63.585	16002	1.01749	0.1706
6	5	C	2	Chlorophyceae	SPHAEROPLEALES	Monoraphidium	Monoraphidium arcuatum	2 cones (C.)	2	1.5-2x25-30	22.0372	1.38785e+06	27.8039	5.00209
6	5	C	2	Cryptophyceae	CRYPTOMONADALES	Plagioselmis	Plagioselmis prolonga	cone + half sphere	1	3-4x5-7	24.842	4895.4	0.121611	0.0215934
6	5	C	2	Diatomophyceae (Bacillariophyceae)	BACILLARIALES (PENNALES)	Amphiprora	Amphiprora paludosa var. paludosa	oval cylinder	1	28-36	250.919	2447.7	0.614175	0.0466911
6	5	C	2	Diatomophyceae (Bacillariophyceae)	BACILLARIALES (PENNALES)	Cylindrotheca	Cylindrotheca closterium	rotational ellipsoid	6	<3x20-25	90.2645	4895.4	0.441881	0.0407536
6	5	C	2	Diatomophyceae (Bacillariophyceae)	BACILLARIALES (PENNALES)	Diatoma	Diatoma tenuis	parallelepiped	2	3x50-70	540	400	0.216	0.0142064
6	5	C	2	Diatomophyceae (Bacillariophyceae)	BACILLARIALES (PENNALES)	Diploneis	Diploneis didyma	oval cylinder	1	20x40-45	8308.44	200	1.66169	0.065195
6	5	C	2	Diatomophyceae (Bacillariophyceae)	BACILLARIALES (PENNALES)	Gomphonema	Gomphonema cf. olivaceum	half parallelepiped	1	8-9x20-30	630	4895.4	3.0841	0.197019
6	5	C	2	Diatomophyceae (Bacillariophyceae)	BACILLARIALES (PENNALES)	Licmophora	Licmophora gracilis	half parallelepiped	3	18-22x45-55	5500	400	2.2	0.0933142
6	5	C	2	Diatomophyceae (Bacillariophyceae)	BACILLARIALES (PENNALES)	Nitzschia	Nitzschia	rotational ellipsoid	2	3x40	180	2447.7	0.440586	0.0356646
6	5	C	2	Diatomophyceae (Bacillariophyceae)	BACILLARIALES (PENNALES)	Pennales	Pennales	half parallelepiped	17	12-20x90-120	10080	2447.7	24.6728	0.933294
6	5	C	2	Diatomophyceae (Bacillariophyceae)	BACILLARIALES (PENNALES)	Pennales	Pennales	half parallelepiped	12	9-12x35-50	1764	9790.8	17.271	0.908202
6	5	C	2	Diatomophyceae (Bacillariophyceae)	BACILLARIALES (PENNALES)	Pennales	Pennales	half parallelepiped	5	4-6x50-70	600	12238.5	7.3431	0.473437
6	5	C	2	Diatomophyceae (Bacillariophyceae)	BACILLARIALES (PENNALES)	Pennales	Pennales	half parallelepiped	2	4-6x15-25	200	24477	4.8954	0.388461
6	5	C	2	Diatomophyceae (Bacillariophyceae)	EUPODISCALES (BIDDULPHIALES, CENTRALES)	centrales	Centrales	cylinder	7	32-40	16828.4	200	3.36569	0.115559
6	5	C	2	Diatomophyceae (Bacillariophyceae)	EUPODISCALES (BIDDULPHIALES, CENTRALES)	centrales	Centrales	cylinder	6	27-32	10597.5	400	4.239	0.158838
6	5	C	2	Diatomophyceae (Bacillariophyceae)	EUPODISCALES (BIDDULPHIALES, CENTRALES)	centrales	Centrales	cylinder	2	7-12	510.25	2447.7	1.24894	0.0830279
6	5	C	2	Diatomophyceae (Bacillariophyceae)	EUPODISCALES (BIDDULPHIALES, CENTRALES)	Chaetoceros	Chaetoceros	oval cylinder	12	11-15x11-15	1207.25	800	0.965801	0.0545609
6	5	C	2	Diatomophyceae (Bacillariophyceae)	EUPODISCALES (BIDDULPHIALES, CENTRALES)	Coscinodiscus	Coscinodiscus	cylinder	4	50-60	78362.6	200	15.6725	0.402352
6	5	C	2	Diatomophyceae (Bacillariophyceae)	EUPODISCALES (BIDDULPHIALES, CENTRALES)	Melosira	Melosira arctica	cylinder	7	19x20-30	4537.3	800	3.62984	0.159664
6	5	C	2	Diatomophyceae (Bacillariophyceae)	EUPODISCALES (BIDDULPHIALES, CENTRALES)	Skeletonema	Skeletonema marinoi	cylinder	4	4x7-8	94.2	22029.3	2.07516	0.18985
6	5	C	2	Diatomophyceae (Bacillariophyceae)	EUPODISCALES (BIDDULPHIALES, CENTRALES)	Skeletonema	Skeletonema marinoi	cylinder	7	7x7-10	326.953	83221.8	27.2096	1.9676
6	5	C	2	Dinophyceae	DINOPHYSIALES	Dinophysis	Dinophysis acuminata	flattened ellipsoid	2	33-37	8014	400	3.2056	0.400155
6	5	C	2	Dinophyceae	DINOPHYSIALES	Dinophysis	Dinophysis acuminata	flattened ellipsoid	6	53-57	31662	400	12.6648	1.45385
6	5	C	2	Dinophyceae	DINOPHYSIALES	Dinophysis	Dinophysis acuminata	flattened ellipsoid	5	48-52	23550	4800	113.04	13.2128
6	5	C	2	Dinophyceae	DINOPHYSIALES	Dinophysis	Dinophysis norvegica	flattened ellipsoid	1	40-50	14783.5	1400	19.3004	2.33085
6	5	C	2	Dinophyceae	GONYAULACALES	Amylax	Amylax triacantha	(cone + half sphere)-25%	1	34-37x35-45	6439.45	2000	12.878	1.62916
6	5	C	2	Dinophyceae	GONYAULACALES	Peridiniales	Peridiniales	sphere-20%	4	20-27	6541.67	1800	11.775	1.48819
6	5	C	2	Dinophyceae	GYMNODINIALES	Gymnodinium	Gymnodinium	flattened ellipsoid	55	18-23x25-35	4638.88	400	1.85555	0.239483
6	5	C	2	Dinophyceae	GYMNODINIALES	Gymnodinium	Gymnodinium	flattened ellipsoid	6	30-34x35-45	14361.9	1200	17.2343	2.07615
6	5	C	2	Dinophyceae	PERIDINIALES	Heterocapsa	Heterocapsa rotundata	cone + half sphere	1	5-7x10-12	131.88	4895.4	0.645605	0.103536
6	5	C	2	Dinophyceae	PERIDINIALES	Heterocapsa	Heterocapsa triquetra	2 cones	6	21-23x32-34	4179.34	200	0.835868	0.108569
6	5	C	2	Dinophyceae	PERIDINIALES	Heterocapsa	Heterocapsa triquetra	2 cones	4	15x 22-24	1354.12	600	0.812475	0.11304
6	5	C	2	Dinophyceae	PERIDINIALES	Heterocapsa	Heterocapsa triquetra	2 cones	3	14-15x19-21	1100.31	8800	9.68271	1.36433
6	5	C	2	Dinophyceae	PERIDINIALES	Oblea	Oblea rotunda	half cone + cut flattened ellipsoid	1	22-28	7359.38	1600	11.7744	1.47746
6	5	C	2	Dinophyceae	PERIDINIALES	Protoperidinium	Protoperidinium	(cone + half sphere)-20%	2	20x25	2747.5	1800	4.9455	0.659005
6	5	C	2	Dinophyceae	PERIDINIALES	Protoperidinium	Protoperidinium bipes	half cone	1	12-14x18-22	442.217	600	0.2652	0.0395054
6	5	C	2	Dinophyceae	PERIDINIALES	Protoperidinium	Protoperidinium brevipes	cone + half sphere	3	30-35	12447.4	1400	17.4263	2.11767
6	5	C	2	Dinophyceae	PERIDINIALES	Protoperidinium	Protoperidinium cf. granii	(cone + half sphere)-20%	8	55-65x55-65	67824	400	27.1296	2.97292
6	5	C	2	Ebriophyceae	EBRIALES	Ebria	Ebria tripartita	half sphere-30%	1	17-23	1465	800	1.172	0.16228
6	5	C	2	Litostomatea	HAPTORIDA	Mesodinium	Mesodinium rubrum	2 spheres * 5/8	4	20-27	7451.37	800	5.96109	0.747435
6	5	C	2	Litostomatea	HAPTORIDA	Mesodinium	Mesodinium rubrum	sphere	7	37-45	33493.3	6600	221.056	25.2891
6	5	C	2	Litostomatea	HAPTORIDA	Mesodinium	Mesodinium rubrum	sphere	5	27-33	14130	10000	141.3	17.0387
6	5	C	2	Nostocophyceae (Cyanophyceae)	CHROOCOCCALES	Aphanothece	Aphanothece	rotational ellipsoid	3-50k	1.5-2x0.8-1	52.3333	46506.3	2.43383	0.412951
6	5	C	2	Nostocophyceae (Cyanophyceae)	NOSTOCALES	Aphanizomenon	Aphanizomenon flosaquae	cylinder	1	5x100	1962.5	12254	24.0485	3.271
6	5	C	2	Nostocophyceae (Cyanophyceae)	NOSTOCALES	Dolichospermum	Dolichospermum sp.	chain of spheres	1	4-5x100	1059.75	200	0.21195	0.029933
6	5	C	2	Nostocophyceae (Cyanophyceae)	OSCILLATORIALES	Oscillatoriales	Oscillatoriales	cylinder	2	1.5x100	176.625	12238.5	2.16163	0.340537
6	5	C	2	Nostocophyceae (Cyanophyceae)	SYNECHOCOCCALES	Aphanocapsa	Aphanocapsa sp.	sphere	15-200k	0.8-1.5	180.864	4895.4	0.885402	0.139282
6	5	C	2	Nostocophyceae (Cyanophyceae)	SYNECHOCOCCALES	Aphanocapsa	Aphanocapsa sp.	sphere	13-50k	0.8-1.5	45.216	7343.1	0.332026	0.0568398
6	5	C	2	Nostocophyceae (Cyanophyceae)	SYNECHOCOCCALES	Aphanocapsa	Aphanocapsa sp.	sphere	14-100k	0.8-1.5	90.432	19581.6	1.7708	0.290595
6	5	C	2	Prymnesiophyceae (Haptophyceae)	PRYMNESIALES	Chrysochromulina	Chrysochromulina	sphere	2	4-6	65.4167	9790.8	0.640481	0.107202
6	5	C	2	Ulvophyceae	ULOTHRICALES	Binuclearia	Binuclearia lauterbornii	rotational ellipsoid	1	2-3x6-10	26.1667	1200	0.0312	0.00552453
6	5	C	2			Flagellates	Flagellates	rotational ellipsoid	3	3-5	18.84	9790.8	0.184459	0.0333099
6	5	C	2			Unicell	Unicell	sphere	2	2-3	8.17708	61192.5	0.500376	0.0950784
17	5	C	2	Chlorophyceae	CHLORELLALES	Dictyosphaerium	Dictyosphaerium ehrenbergianum	rotational ellipsoid	2, col	4-5x5-7	254.34	12238	3.11261	0.479566
17	5	C	2	Chlorophyceae	SPHAEROPLEALES	Monoraphidium	Monoraphidium contortum	2 cones (S.)	2	1.5-2x20-30	20.0339	1958080	39.2279	7.05734
17	5	C	2	Diatomophyceae (Bacillariophyceae)	BACILLARIALES (PENNALES)	Cylindrotheca	Cylindrotheca closterium	rotational ellipsoid	6	<3x20-25	90.2645	24476	2.20931	0.20376
17	5	C	2	Diatomophyceae (Bacillariophyceae)	BACILLARIALES (PENNALES)	Cylindrotheca	Cylindrotheca closterium	rotational ellipsoid	7	3-4x25-28	179.734	73428	13.1975	1.06861
17	5	C	2	Diatomophyceae (Bacillariophyceae)	BACILLARIALES (PENNALES)	Diatoma	Diatoma tenuis	parallelepiped	2	3x50-70	540	1000	0.54	0.0355161
17	5	C	2	Diatomophyceae (Bacillariophyceae)	BACILLARIALES (PENNALES)	Nitzschia	Nitzschia	rotational ellipsoid	8	8x50	1600	12238	19.5808	1.04883
17	5	C	2	Diatomophyceae (Bacillariophyceae)	BACILLARIALES (PENNALES)	Nitzschia	Nitzschia	rotational ellipsoid	2	3x40	180	146856	26.4341	2.13979
17	5	C	2	Diatomophyceae (Bacillariophyceae)	BACILLARIALES (PENNALES)	Pennales	Pennales	half parallelepiped	5	4-6x50-70	600	3000	1.8	0.116053
17	5	C	2	Diatomophyceae (Bacillariophyceae)	BACILLARIALES (PENNALES)	Pennales	Pennales	half parallelepiped	2	4-6x15-25	200	24476	4.8952	0.388445
17	5	C	2	Diatomophyceae (Bacillariophyceae)	EUPODISCALES (BIDDULPHIALES, CENTRALES)	centrales	Centrales	cylinder	6	27-32	10597.5	1000	10.5975	0.397094
17	5	C	2	Dinophyceae	DINOPHYSIALES	Dinophysis	Dinophysis acuminata	flattened ellipsoid	5	48-52	23550	1000	23.55	2.75266
17	5	C	2	Dinophyceae	DINOPHYSIALES	Dinophysis	Dinophysis acuminata	flattened ellipsoid	2	33-37	8014	8500	68.119	8.50329
17	5	C	2	Dinophyceae	GONYAULACALES	Peridiniales	Peridiniales	sphere-20%	3	15-20	2056.91	500	1.02845	0.139487
17	5	C	2	Dinophyceae	GONYAULACALES	Peridiniales	Peridiniales	sphere-20%	4	20-27	6541.67	1000	6.54167	0.826771
17	5	C	2	Litostomatea	HAPTORIDA	Mesodinium	Mesodinium rubrum	2 spheres * 5/8	4	20-27	7451.37	1000	7.45137	0.934293
17	5	C	2	Nostocophyceae (Cyanophyceae)	CHROOCOCCALES	Aphanothece	Aphanothece	rotational ellipsoid	3-50k	1.5-2x0.8-1	52.3333	61190	3.20228	0.543334
17	5	C	2	Nostocophyceae (Cyanophyceae)	CHROOCOCCALES	Woronichinia	Woronichinia	rotational ellipsoid	3=20 kom	2-5	126	500	0.0628	0.0101012
17	5	C	2	Nostocophyceae (Cyanophyceae)	CHROOCOCCALES	Woronichinia	Woronichinia	rotational ellipsoid	4=50 kom	2-5	314	500	0.157	0.0238804
17	5	C	2	Nostocophyceae (Cyanophyceae)	NOSTOCALES	Anabaena	Anabaena sp.	cylinder		3-4x100	961.625	1750	1.68284	0.239075
17	5	C	2	Nostocophyceae (Cyanophyceae)	NOSTOCALES	Aphanizomenon	Aphanizomenon flosaquae	cylinder	1	5x100	1962.5	5900	11.5787	1.5749
17	5	C	2	Nostocophyceae (Cyanophyceae)	OSCILLATORIALES	Oscillatoriales	Oscillatoriales	cylinder	2	1.5x100	176.625	30595	5.40384	0.851307
17	5	C	2	Nostocophyceae (Cyanophyceae)	OSCILLATORIALES	Oscillatoriales	Oscillatoriales	cylinder	6	5x100	1962.5	73428	144.102	19.6003
17	5	C	2	Nostocophyceae (Cyanophyceae)	SYNECHOCOCCALES	Aphanocapsa	Aphanocapsa sp.	sphere	15-200k	0.8-1.5	180.864	12238	2.21341	0.348191
17	5	C	2	Nostocophyceae (Cyanophyceae)	SYNECHOCOCCALES	Aphanocapsa	Aphanocapsa sp.	sphere	14-100k	0.8-1.5	90.432	61190	5.53353	0.908073
17	5	C	2	Nostocophyceae (Cyanophyceae)	SYNECHOCOCCALES	Aphanocapsa	Aphanocapsa sp.	sphere	13-50k	0.8-1.5	45.216	208046	9.40701	1.6104
17	5	C	2	Ulvophyceae	ULOTHRICALES	Binuclearia	Binuclearia lauterbornii	rotational ellipsoid	1	2-3x6-10	26.1667	5000	0.13	0.0230189
17	5	C	2			Flagellates	Flagellates	sphere	10	3-5	33.4933	48952	1.63957	0.285864
17	5	C	2			Flagellates	Flagellates	rotational ellipsoid	3	3-5	18.84	146856	2.76677	0.499628
17	5	C	2			Flagellates	Flagellates	rotational ellipsoid	7	15-20	1577.67	183570	289.612	39.9201
17	5	C	2			Unicell	Unicell	sphere	2	2-3	8.17708	134618	1.10078	0.209164
0	6	N	2	Chlorophyceae	SPHAEROPLEALES	Monoraphidium	Monoraphidium contortum	2 cones (S.)	2	1.5-2x20-30	20.0339	737900	14.783	2.65955
0	6	N	2	Chrysophyceae	PEDINELLALES	Pseudopedinella	Pseudopedinella	sphere	4	9-11	523.333	2400.31	1.25616	0.185205
0	6	N	2	Chrysophyceae	PEDINELLALES	Pseudopedinella	Pseudopedinella	sphere	3	7-9	267.947	2800.36	0.750347	0.11524
0	6	N	2	Chrysophyceae	PEDINELLALES	Pseudopedinella	Pseudopedinella	sphere	2	5-7	113.04	19625	2.21841	0.359127
0	6	N	2	Cryptophyceae	CRYPTOMONADALES	Plagioselmis	Plagioselmis prolonga	cone + half sphere	1	3-4x5-7	24.842	3925	0.0975048	0.017313
0	6	N	2	Cryptophyceae	CRYPTOMONADALES	Teleaulax	Teleaulax cf. amphioxeia	cone + half sphere	2	5-6x10-12	108.837	600.077	0.0653105	0.0105973
0	6	N	2	Diatomophyceae (Bacillariophyceae)	BACILLARIALES (PENNALES)	Amphiprora	Amphiprora paludosa var. paludosa	oval cylinder	2	55-60	1165.79	100.013	0.116594	0.0066304
0	6	N	2	Diatomophyceae (Bacillariophyceae)	BACILLARIALES (PENNALES)	Cylindrotheca	Cylindrotheca closterium	rotational ellipsoid	7	3-4x25-28	179.734	200.026	0.0359513	0.00291101
0	6	N	2	Diatomophyceae (Bacillariophyceae)	BACILLARIALES (PENNALES)	Licmophora	Licmophora gracilis	half parallelepiped	2	23-27x70-80	13125	400.051	5.25067	0.18895
0	6	N	2	Diatomophyceae (Bacillariophyceae)	BACILLARIALES (PENNALES)	Pennales	Pennales	half parallelepiped	13	9-12x50-70	2520	200.026	0.504065	0.0247785
0	6	N	2	Diatomophyceae (Bacillariophyceae)	BACILLARIALES (PENNALES)	Pennales	Pennales	half parallelepiped	4	4-6x35-50	420	800.102	0.480061	0.0309514
0	6	N	2	Diatomophyceae (Bacillariophyceae)	BACILLARIALES (PENNALES)	Pennales	Pennales	half parallelepiped	6	4-6x70-100	850	1200.15	1.02013	0.0615814
0	6	N	2	Diatomophyceae (Bacillariophyceae)	BACILLARIALES (PENNALES)	Pennales	Pennales	half parallelepiped	2	4-6x15-25	200	1400.18	0.280036	0.0222215
0	6	N	2	Diatomophyceae (Bacillariophyceae)	BACILLARIALES (PENNALES)	Pennales	Pennales	half parallelepiped	7	7-9x25-35	840	1400.18	1.76423	0.0988639
0	6	N	2	Diatomophyceae (Bacillariophyceae)	BACILLARIALES (PENNALES)	Pennales	Pennales	half parallelepiped	11	9-12x25-35	1260	1400.18	1.76423	0.0988639
0	6	N	2	Diatomophyceae (Bacillariophyceae)	BACILLARIALES (PENNALES)	Pennales	Pennales	half parallelepiped	3	4-6x25-35	300	2600.33	0.7801	0.0573361
0	6	N	2	Diatomophyceae (Bacillariophyceae)	BACILLARIALES (PENNALES)	Rhoicosphenia	Rhoicosphenia abbreviata	half parallelepiped	2	10-12x23-27	840	600.077	1.48519	0.0732572
0	6	N	2	Diatomophyceae (Bacillariophyceae)	BACILLARIALES (PENNALES)	Synedra	Synedra ulna	half parallelepiped	2	5-10x130-180	3600	400.051	1.44018	0.0661806
0	6	N	2	Diatomophyceae (Bacillariophyceae)	BACILLARIALES (PENNALES)	Synedra	Synedra ulna	half parallelepiped	1	5-10x80-130	2475	600.077	1.48519	0.0732572
0	6	N	2	Diatomophyceae (Bacillariophyceae)	BACILLARIALES (PENNALES)	Tabularia	Tabularia fasciculata	half parallelepiped	4	12x300-350	24192	200.026	4.83902	0.15513
0	6	N	2	Diatomophyceae (Bacillariophyceae)	BACILLARIALES (PENNALES)	Tabularia	Tabularia fasciculata	half parallelepiped	6	14x200-250	16660	800.102	13.3297	0.458541
0	6	N	2	Diatomophyceae (Bacillariophyceae)	EUPODISCALES (BIDDULPHIALES, CENTRALES)	centrales	Centrales	cylinder	5	22-27	6132.81	400.051	2.45344	0.101944
0	6	N	2	Diatomophyceae (Bacillariophyceae)	EUPODISCALES (BIDDULPHIALES, CENTRALES)	centrales	Centrales	cylinder	2	7-12	510.25	1400.18	0.714441	0.0474952
0	6	N	2	Diatomophyceae (Bacillariophyceae)	EUPODISCALES (BIDDULPHIALES, CENTRALES)	centrales	Centrales	cylinder	7	32-40	16828.4	1400.18	23.5628	0.809019
0	6	N	2	Diatomophyceae (Bacillariophyceae)	EUPODISCALES (BIDDULPHIALES, CENTRALES)	Chaetoceros	Chaetoceros	oval cylinder	7	10x10	549.5	720.092	0.395691	0.0259391
0	6	N	2	Diatomophyceae (Bacillariophyceae)	EUPODISCALES (BIDDULPHIALES, CENTRALES)	Chaetoceros	Chaetoceros subtilis	oval cylinder	2	3x8-17	75.0656	400.051	0.0300301	0.00286782
0	6	N	2	Diatomophyceae (Bacillariophyceae)	EUPODISCALES (BIDDULPHIALES, CENTRALES)	Melosira	Melosira lineata	cylinder	2	18-22x40-50	14130	700.09	9.89227	0.351053
0	6	N	2	Diatomophyceae (Bacillariophyceae)	EUPODISCALES (BIDDULPHIALES, CENTRALES)	Melosira	Melosira lineata	cylinder	1	13-15x26-34	4615.8	1800.23	8.3095	0.364323
0	6	N	2	Diatomophyceae (Bacillariophyceae)	EUPODISCALES (BIDDULPHIALES, CENTRALES)	Skeletonema	Skeletonema marinoi	cylinder	17	6x15-25	536.94	5600.72	3.00725	0.198001
0	6	N	2	Diatomophyceae (Bacillariophyceae)	EUPODISCALES (BIDDULPHIALES, CENTRALES)	Skeletonema	Skeletonema marinoi	cylinder	22	9-11x9-14	863.5	7600.97	6.56344	0.395031
0	6	N	2	Diatomophyceae (Bacillariophyceae)	EUPODISCALES (BIDDULPHIALES, CENTRALES)	Thalassiosira	Thalassiosira	cylinder	7	27-32	16828.4	200.026	3.36612	0.115574
0	6	N	2	Diatomophyceae (Bacillariophyceae)	EUPODISCALES (BIDDULPHIALES, CENTRALES)	Thalassiosira	Thalassiosira	cylinder	9	50-60	65302.2	400.051	26.1242	0.694186
0	6	N	2	Dinophyceae	DINOPHYSIALES	Dinophysis	Dinophysis acuminata	flattened ellipsoid	5	48-52	23550	1400.18	32.9742	3.85422
0	6	N	2	Dinophyceae	DINOPHYSIALES	Dinophysis	Dinophysis acuminata	flattened ellipsoid	4	43-47	16956	3200.41	54.2661	6.47134
0	6	N	2	Dinophyceae	GONYAULACALES	Amylax	Amylax triacantha	(cone + half sphere)-25%	1	34-37x35-45	6439.45	600.077	3.86417	0.488843
0	6	N	2	Dinophyceae	GONYAULACALES	Amylax	Amylax triacantha	(cone + half sphere)-25%	3	34-37x35-45	13823.4	800.102	11.0601	1.33547
0	6	N	2	Dinophyceae	GONYAULACALES	Amylax	Amylax triacantha	(cone + half sphere)-25%	2	27-30x45-55	10645.5	1200.15	12.7762	1.56747
0	6	N	2	Dinophyceae	GYMNODINIALES	Amphidinium	Amphidinium crassum	flattened ellipsoid	1	10-14x 20-24	1136.05	100.013	0.11362	0.0159782
0	6	N	2	Dinophyceae	GYMNODINIALES	Gymnodiniales	Gymnodiniales	sphere-10%	3	15-20	2314.02	2600.33	6.01723	0.810259
0	6	N	2	Dinophyceae	GYMNODINIALES	Gymnodinium	Gymnodinium	flattened ellipsoid	5	18-23x25-35	4638.88	400.051	1.85579	0.239514
0	6	N	2	Dinophyceae	GYMNODINIALES	Gymnodinium	Gymnodinium	flattened ellipsoid	3	11-13x15-20	920.796	2200.28	2.02601	0.28859
0	6	N	2	Dinophyceae	GYMNODINIALES	Katodinium	Katodinium glaucum	half cone + cut flattened ellipsoid	4	20x50	4448.33	200.026	0.889781	0.115132
0	6	N	2	Dinophyceae	PERIDINIALES	Heterocapsa	Heterocapsa rotundata	cone + half sphere	2	7-10x12-15	335.571	1200.15	0.402737	0.0610102
0	6	N	2	Dinophyceae	PERIDINIALES	Heterocapsa	Heterocapsa rotundata	cone + half sphere	1	5-7x10-12	131.88	3925	0.517629	0.0830121
0	6	N	2	Dinophyceae	PERIDINIALES	Heterocapsa	Heterocapsa triquetra	2 cones	5	17-21x25-28	2550.46	2400.31	6.1219	0.819476
0	6	N	2	Dinophyceae	PERIDINIALES	Oblea	Oblea rotunda	half cone + cut flattened ellipsoid	2	28-33	12717	200.026	2.54373	0.308714
0	6	N	2	Dinophyceae	PERIDINIALES	Protoperidinium	Protoperidinium	(cone + half sphere)-20%	2	20x25	2747.5	400.051	1.09914	0.146464
0	6	N	2	Dinophyceae	PERIDINIALES	Protoperidinium	Protoperidinium	(cone + half sphere)-20%	3	25x30	5212.89	400.051	2.08542	0.267243
0	6	N	2	Dinophyceae	PERIDINIALES	Protoperidinium	Protoperidinium bipes	half cone	2	17-21x23-26	1180.77	200.026	0.236184	0.0331362
0	6	N	2	Dinophyceae	PERIDINIALES	Protoperidinium	Protoperidinium brevipes	cone + half sphere	3	30-35	12447.4	1600.2	19.9183	2.42051
0	6	N	2	Dinophyceae	SUESSIALES	Biecheleria	Biecheleria baltica	rotational ellipsoid	7	22x25	6332.33	200.026	1.26663	0.160401
0	6	N	2	Ebriophyceae	EBRIALES	Ebria	Ebria tripartita	half sphere-30%	3	27-33	4945.5	785	3.88222	0.499099
0	6	N	2	Litostomatea	HAPTORIDA	Mesodinium	Mesodinium rubrum	sphere	8	45-55	65416.7	3600.46	235.53	25.8668
0	6	N	2	Litostomatea	HAPTORIDA	Mesodinium	Mesodinium rubrum	2 spheres * 5/8	4	20-27	7451.37	4800.61	35.7711	4.48518
0	6	N	2	Litostomatea	HAPTORIDA	Mesodinium	Mesodinium rubrum	sphere	7	37-45	33493.3	5600.72	187.587	21.4602
0	6	N	2	Litostomatea	HAPTORIDA	Mesodinium	Mesodinium rubrum	sphere	6	33-37	22437.9	8001.02	179.526	21.0461
0	6	N	2	Litostomatea	HAPTORIDA	Mesodinium	Mesodinium rubrum	2 spheres * 5/8	3	16-20	3505.92	15602	54.6994	7.18131
0	6	N	2	Litostomatea	HAPTORIDA	Mesodinium	Mesodinium rubrum	sphere	5	27-33	14130	16002	226.109	27.2655
0	6	N	2	Nostocophyceae (Cyanophyceae)	CHROOCOCCALES	Lemmermanniella	Lemmermanniella pallida	cylinder	3k-50	0.5-1.6x1.1-3.7	117.75	400.051	0.047106	0.00760679
0	6	N	2	Nostocophyceae (Cyanophyceae)	CHROOCOCCALES	Lemmermanniella	Lemmermanniella pallida	cylinder	5-200k	0.5-1.6x1.1-3.7	471	400.051	0.188424	0.0279599
0	6	N	2	Nostocophyceae (Cyanophyceae)	OSCILLATORIALES	Oscillatoriales	Oscillatoriales	cylinder	2	1.5x100	176.625	3360.43	0.593536	0.0935041
0	6	N	2	Nostocophyceae (Cyanophyceae)	SYNECHOCOCCALES	Aphanocapsa	Aphanocapsa holsatica	sphere	5-200k	1	104.667	1000.13	0.10468	0.0170259
0	6	N	2	Nostocophyceae (Cyanophyceae)	SYNECHOCOCCALES	Aphanocapsa	Aphanocapsa holsatica	sphere	4-100	1	52.3333	2600.33	0.136084	0.0230896
0	6	N	2	Nostocophyceae (Cyanophyceae)	SYNECHOCOCCALES	Aphanocapsa	Aphanocapsa holsatica	sphere	2-20k	1	10.4667	3925	0.0410817	0.00768942
0	6	N	2	Nostocophyceae (Cyanophyceae)	SYNECHOCOCCALES	Aphanocapsa	Aphanocapsa holsatica	sphere	3-50k	1	26.1667	3925	0.102704	0.0181785
0	6	N	2	Nostocophyceae (Cyanophyceae)	SYNECHOCOCCALES	Aphanocapsa	Aphanocapsa sp.	sphere	14-100k	0.8-1.5	90.432	200.026	0.0180887	0.00296842
0	6	N	2	Nostocophyceae (Cyanophyceae)	SYNECHOCOCCALES	Aphanocapsa	Aphanocapsa sp.	sphere	12-20k	0.8-1.5	18.0864	400.051	0.00723549	0.00130985
0	6	N	2	Nostocophyceae (Cyanophyceae)	SYNECHOCOCCALES	Cyanodictyon	Cyanodictyon planctonicum	rotational ellipsoid	3-50k	0.8-1x1-2	31.7925	400.051	0.0127186	0.0022246
0	6	N	2	Prasinophyceae (Micromonadophyceae)	CHLORODENDRALES	Pyramimonas	Pyramimonas	trapezoid	2	5-7x5	120	1400.18	0.168022	0.0271012
0	6	N	2			Flagellates	Flagellates	rotational ellipsoid	4	5-7	63.585	1200.15	0.0763118	0.012795
0	6	N	2			Flagellates	Flagellates	rotational ellipsoid	6	10-15	574.951	1600.2	0.92004	0.134872
0	6	N	2			Flagellates	Flagellates	sphere	8	<2	4.18667	27475	0.115029	0.0227681
3	6	N	2	Chlorophyceae	SPHAEROPLEALES	Monoraphidium	Monoraphidium contortum	2 cones (S.)	2	1.5-2x20-30	20.0339	1982125	39.7096	7.144
3	6	N	2	Chrysophyceae	PEDINELLALES	Pseudopedinella	Pseudopedinella	sphere	4	9-11	523.333	58875	30.8113	4.54274
3	6	N	2	Chrysophyceae	PEDINELLALES	Pseudopedinella	Pseudopedinella	sphere	2	5-7	113.04	117750	13.3105	2.15476
3	6	N	2	Chrysophyceae	PEDINELLALES	Pseudopedinella	Pseudopedinella	sphere	3	7-9	267.947	569125	152.495	23.4206
3	6	N	2	Cryptophyceae	CRYPTOMONADALES	Plagioselmis	Plagioselmis prolonga	cone + half sphere	1	3-4x5-7	24.842	58875	1.46257	0.259696
3	6	N	2	Diatomophyceae (Bacillariophyceae)	BACILLARIALES (PENNALES)	Cylindrotheca	Cylindrotheca closterium	rotational ellipsoid	7	3-4x25-28	179.734	1962.5	0.352727	0.0285606
3	6	N	2	Diatomophyceae (Bacillariophyceae)	BACILLARIALES (PENNALES)	Pennales	Pennales	half parallelepiped	5	4-6x50-70	600	1000.13	0.600077	0.0386892
3	6	N	2	Diatomophyceae (Bacillariophyceae)	BACILLARIALES (PENNALES)	Pennales	Pennales	half parallelepiped	3	4-6x25-35	300	2000.26	0.600077	0.0441047
3	6	N	2	Diatomophyceae (Bacillariophyceae)	BACILLARIALES (PENNALES)	Pennales	Pennales	half parallelepiped	6	4-6x70-100	850	3000.38	2.55033	0.153953
3	6	N	2	Diatomophyceae (Bacillariophyceae)	BACILLARIALES (PENNALES)	Synedra	Synedra ulna	half parallelepiped	1	5-10x80-130	2475	1000.13	2.47532	0.122095
3	6	N	2	Diatomophyceae (Bacillariophyceae)	BACILLARIALES (PENNALES)	Synedra	Synedra ulna	half parallelepiped	2	5-10x130-180	3600	1000.13	3.60046	0.165451
3	6	N	2	Diatomophyceae (Bacillariophyceae)	EUPODISCALES (BIDDULPHIALES, CENTRALES)	centrales	Centrales	cylinder	2	7-12	510.25	981.25	0.500683	0.0332848
3	6	N	2	Diatomophyceae (Bacillariophyceae)	EUPODISCALES (BIDDULPHIALES, CENTRALES)	centrales	Centrales	cylinder	5	22-27	6132.81	1000.13	6.1336	0.25486
3	6	N	2	Diatomophyceae (Bacillariophyceae)	EUPODISCALES (BIDDULPHIALES, CENTRALES)	centrales	Centrales	cylinder	7	32-40	16828.4	1000.13	16.8306	0.577871
3	6	N	2	Diatomophyceae (Bacillariophyceae)	EUPODISCALES (BIDDULPHIALES, CENTRALES)	centrales	Centrales	cylinder	9	50-60	65302.2	1000.13	65.3105	1.73546
3	6	N	2	Diatomophyceae (Bacillariophyceae)	EUPODISCALES (BIDDULPHIALES, CENTRALES)	Chaetoceros	Chaetoceros	oval cylinder	7	10x10	549.5	2000.26	1.09914	0.0720532
3	6	N	2	Diatomophyceae (Bacillariophyceae)	EUPODISCALES (BIDDULPHIALES, CENTRALES)	Chaetoceros	Chaetoceros subtilis	oval cylinder	2	3x8-17	75.0656	6000.77	0.450451	0.0430173
3	6	N	2	Diatomophyceae (Bacillariophyceae)	EUPODISCALES (BIDDULPHIALES, CENTRALES)	Melosira	Melosira lineata	cylinder	1	13-15x26-34	4615.8	7000.9	32.3147	1.41681
3	6	N	2	Diatomophyceae (Bacillariophyceae)	EUPODISCALES (BIDDULPHIALES, CENTRALES)	Skeletonema	Skeletonema marinoi	cylinder	4	4x7-8	94.2	215875	20.3354	1.86042
3	6	N	2	Diatomophyceae (Bacillariophyceae)	EUPODISCALES (BIDDULPHIALES, CENTRALES)	Skeletonema	Skeletonema marinoi	cylinder	22	9-11x9-14	863.5	294375	254.193	15.299
3	6	N	2	Diatomophyceae (Bacillariophyceae)	EUPODISCALES (BIDDULPHIALES, CENTRALES)	Skeletonema	Skeletonema marinoi	cylinder	17	6x15-25	536.94	510250	273.974	18.0388
3	6	N	2	Dinophyceae	DINOPHYSIALES	Dinophysis	Dinophysis acuminata	flattened ellipsoid	5	48-52	23550	5000.64	32.2014	4.0737
3	6	N	2	Dinophyceae	GYMNODINIALES	Amphidinium	Amphidinium crassum	flattened ellipsoid	1	10-14x 20-24	1136.05	2000.26	2.27239	0.319564
3	6	N	2	Dinophyceae	GYMNODINIALES	Gymnodiniales	Gymnodiniales	sphere-10%	4	20-27	7359.38	19625	250.485	30.3929
3	6	N	2	Dinophyceae	GYMNODINIALES	Gymnodinium	Gymnodinium	flattened ellipsoid	2	7-10x10-15	335.567	2000.26	47.106	5.50603
3	6	N	2	Dinophyceae	GYMNODINIALES	Gymnodinium	Gymnodinium	flattened ellipsoid	5	18-23x25-35	4638.88	3000.38	13.9184	1.79636
3	6	N	2	Dinophyceae	GYMNODINIALES	Gyrodinium	Gyrodinium	flattened ellipsoid	5	18-23x25-35	4638.88	4000.51	18.5579	2.39514
3	6	N	2	Dinophyceae	PERIDINIALES	Heterocapsa	Heterocapsa rotundata	cone + half sphere	1	5-7x10-12	131.88	19625	2.58814	0.415061
3	6	N	2	Dinophyceae	PERIDINIALES	Heterocapsa	Heterocapsa triquetra	2 cones	5	17-21x25-28	2550.46	5000.64	12.754	1.70724
3	6	N	2	Dinophyceae	PERIDINIALES	Heterocapsa	Heterocapsa triquetra	2 cones	6	21-23x32-34	4179.34	7000.9	29.2591	3.80038
3	6	N	2	Dinophyceae	PERIDINIALES	Oblea	Oblea rotunda	half cone + cut flattened ellipsoid	2	28-33	12717	1000.13	12.7186	1.54357
3	6	N	2	Dinophyceae	PERIDINIALES	Protoperidinium	Protoperidinium bipes	half cone	2	17-21x23-26	1180.77	3000.38	3.54277	0.497043
3	6	N	2	Dinophyceae	PERIDINIALES	Protoperidinium	Protoperidinium brevipes	cone + half sphere	3	30-35	12447.4	6000.77	74.6937	9.07691
3	6	N	2	Ebriophyceae	EBRIALES	Ebria	Ebria tripartita	half sphere-30%	3	27-33	4945.5	1962.5	9.70554	1.24775
3	6	N	2	Euglenophyceae	EUGLENALES	Eutreptiella	Eutreptiella	rotational ellipsoid	6	7-9x25-30	586.133	2000.26	1.17242	0.171667
3	6	N	2	Litostomatea	HAPTORIDA	Mesodinium	Mesodinium rubrum	sphere	6	33-37	22437.9	4000.51	89.7632	10.5231
3	6	N	2	Litostomatea	HAPTORIDA	Mesodinium	Mesodinium rubrum	sphere	8	45-55	65416.7	7000.9	457.975	50.2966
3	6	N	2	Litostomatea	HAPTORIDA	Mesodinium	Mesodinium rubrum	sphere	7	37-45	33493.3	11001.4	368.474	42.1539
3	6	N	2	Litostomatea	HAPTORIDA	Mesodinium	Mesodinium rubrum	sphere	5	27-33	14130	27003.5	381.559	46.0105
3	6	N	2	Litostomatea	HAPTORIDA	Mesodinium	Mesodinium rubrum	2 spheres * 5/8	3	16-20	3505.92	31004	108.698	14.2705
3	6	N	2	Litostomatea	HAPTORIDA	Mesodinium	Mesodinium rubrum	2 spheres * 5/8	4	20-27	7451.37	38004.9	283.188	35.5077
3	6	N	2	Nostocophyceae (Cyanophyceae)	CHROOCOCCALES	Aphanothece	Aphanothece paralleliformis	cylinder	2-20k	1.5-2x0.8-1	22.8906	78500	1.79691	0.320658
3	6	N	2	Nostocophyceae (Cyanophyceae)	CHROOCOCCALES	Lemmermanniella	Lemmermanniella pallida	cylinder	4-100	0.5-1.6x1.1-3.7	235.5	19625	4.62169	0.715423
3	6	N	2	Nostocophyceae (Cyanophyceae)	NOSTOCALES	Aphanizomenon	Aphanizomenon flosaquae	cylinder	1	5x100	1962.5	15502	30.4226	4.13799
3	6	N	2	Nostocophyceae (Cyanophyceae)	OSCILLATORIALES	Oscillatoriales	Oscillatoriales	cylinder	2	1.5x100	176.625	58875	10.3988	1.6382
3	6	N	2	Nostocophyceae (Cyanophyceae)	OSCILLATORIALES	Oscillatoriales	Oscillatoriales (cf. Planktolyngbya)	cylinder	3	2x100	314	10001.3	3.1404	0.477668
3	6	N	2	Nostocophyceae (Cyanophyceae)	SYNECHOCOCCALES	Aphanocapsa	Aphanocapsa holsatica	sphere	3-50k	1	26.1667	4000.51	0.10468	0.0185283
3	6	N	2	Nostocophyceae (Cyanophyceae)	SYNECHOCOCCALES	Aphanocapsa	Aphanocapsa holsatica	sphere	4-100	1	52.3333	4000.51	0.20936	0.0355224
3	6	N	2	Nostocophyceae (Cyanophyceae)	SYNECHOCOCCALES	Aphanocapsa	Aphanocapsa holsatica	sphere	5-200k	1	104.667	4000.51	0.41872	0.0681035
3	6	N	2	Nostocophyceae (Cyanophyceae)	SYNECHOCOCCALES	Aphanocapsa	Aphanocapsa sp.	sphere	13-50k	0.8-1.5	45.216	137375	6.21155	1.06336
3	6	N	2			Flagellates	Flagellates	rotational ellipsoid	2	2-3	4.59961	39250	0.180535	0.0355294
3	6	N	2			Flagellates	Flagellates	rotational ellipsoid	6	10-15	574.951	58875	33.8503	4.96224
3	6	N	2			Flagellates	Flagellates	rotational ellipsoid	4	5-7	63.585	78500	4.99142	0.8369
6	6	N	2	Chlorophyceae	CHLORELLALES	Dictyosphaerium	Dictyosphaerium ehrenbergianum	rotational ellipsoid	2, col	4-5x5-7	254.34	244760	378.829	52.2788
6	6	N	2	Chlorophyceae	SPHAEROPLEALES	Monoraphidium	Monoraphidium arcuatum	2 cones (C.)	2	1.5-2x25-30	22.0372	4870724	97.5794	17.5551
6	6	N	2	Cryptophyceae	CRYPTOMONADALES	Plagioselmis	Plagioselmis prolonga	cone + half sphere	1	3-4x5-7	24.842	97904	2.43213	0.431851
6	6	N	2	Diatomophyceae (Bacillariophyceae)	BACILLARIALES (PENNALES)	Cocconeis	Cocconeis placentula	oval cylinder	1	23-27	2692.55	12238	32.9514	1.59966
6	6	N	2	Diatomophyceae (Bacillariophyceae)	BACILLARIALES (PENNALES)	Licmophora	Licmophora gracilis	half parallelepiped	2	23-27x70-80	13125	500	6.5625	0.236158
6	6	N	2	Diatomophyceae (Bacillariophyceae)	BACILLARIALES (PENNALES)	Navicula	Navicula	parallelepiped-40%	1	4-6x20-30	375	12238	4.58925	0.323373
6	6	N	2	Diatomophyceae (Bacillariophyceae)	BACILLARIALES (PENNALES)	Pennales	Pennales	half parallelepiped	12	9-12x35-50	1764	12238	21.5878	1.13521
6	6	N	2	Diatomophyceae (Bacillariophyceae)	BACILLARIALES (PENNALES)	Pennales	Pennales	half parallelepiped	19	20-30x60-90	15937.5	12238	195.043	6.76592
6	6	N	2	Diatomophyceae (Bacillariophyceae)	BACILLARIALES (PENNALES)	Synedra	Synedra ulna	half parallelepiped	2	5-10x130-180	3600	500	1.8	0.0827152
6	6	N	2	Diatomophyceae (Bacillariophyceae)	BACILLARIALES (PENNALES)	Synedra	Synedra ulna	half parallelepiped	1	5-10x80-130	2475	1000	2.475	0.12208
6	6	N	2	Diatomophyceae (Bacillariophyceae)	EUPODISCALES (BIDDULPHIALES, CENTRALES)	centrales	Centrales	cylinder	5	22-27	6132.81	1000	6.13281	0.254827
6	6	N	2	Diatomophyceae (Bacillariophyceae)	EUPODISCALES (BIDDULPHIALES, CENTRALES)	centrales	Centrales	cylinder	7	32-40	16828.4	1000	16.8284	0.577797
6	6	N	2	Diatomophyceae (Bacillariophyceae)	EUPODISCALES (BIDDULPHIALES, CENTRALES)	centrales	Centrales	cylinder	6	27-32	10597.5	2000	21.195	0.794189
6	6	N	2	Diatomophyceae (Bacillariophyceae)	EUPODISCALES (BIDDULPHIALES, CENTRALES)	centrales	Centrales	cylinder	4	17-22	3140	2500	7.85	0.370172
6	6	N	2	Diatomophyceae (Bacillariophyceae)	EUPODISCALES (BIDDULPHIALES, CENTRALES)	Coscinodiscus	Coscinodiscus	cylinder	4	50-60	78362.6	500	39.1813	1.00588
6	6	N	2	Diatomophyceae (Bacillariophyceae)	EUPODISCALES (BIDDULPHIALES, CENTRALES)	Skeletonema	Skeletonema marinoi	cylinder	4	4x7-8	94.2	48952	4.61128	0.421871
6	6	N	2	Diatomophyceae (Bacillariophyceae)	EUPODISCALES (BIDDULPHIALES, CENTRALES)	Skeletonema	Skeletonema marinoi	cylinder	7	7x7-10	326.953	281474	92.0286	6.65486
6	6	N	2	Diatomophyceae (Bacillariophyceae)	EUPODISCALES (BIDDULPHIALES, CENTRALES)	Skeletonema	Skeletonema marinoi	cylinder	21	8x15-25	954.56	648614	619.141	36.5646
6	6	N	2	Diatomophyceae (Bacillariophyceae)	EUPODISCALES (BIDDULPHIALES, CENTRALES)	Skeletonema	Skeletonema marinoi	cylinder	17	6x15-25	536.94	3083976	1655.91	109.027
6	6	N	2	Dinophyceae	DINOPHYSIALES	Dinophysis	Dinophysis acuminata	flattened ellipsoid	5	48-52	23550	4500	105.975	12.387
6	6	N	2	Dinophyceae	DINOPHYSIALES	Dinophysis	Dinophysis norvegica	flattened ellipsoid	1	40-50	14783.5	500	6.893	0.832446
6	6	N	2	Dinophyceae	GONYAULACALES	Amylax	Amylax triacantha	(cone + half sphere)-25%	1	34-37x35-45	6439.45	6000	38.634	4.88749
6	6	N	2	Dinophyceae	GONYAULACALES	Peridiniales	Peridiniales	sphere-20%	3	15-20	2056.91	2000	4.11382	0.557947
6	6	N	2	Dinophyceae	GYMNODINIALES	Gymnodinium	Gymnodinium	flattened ellipsoid	2	7-10x10-15	335.567	1000	0.335567	0.0508347
6	6	N	2	Dinophyceae	PERIDINIALES	Heterocapsa	Heterocapsa triquetra	2 cones	4	15x 22-24	1354.12	1500	2.03119	0.2826
6	6	N	2	Dinophyceae	PERIDINIALES	Heterocapsa	Heterocapsa triquetra	2 cones	1	8x15-17	267.947	9000	2.412	0.370437
6	6	N	2	Dinophyceae	PERIDINIALES	Heterocapsa	Heterocapsa triquetra	2 cones	3	14-15x19-21	1100.31	19500	21.456	3.02322
6	6	N	2	Dinophyceae	PERIDINIALES	Oblea	Oblea rotunda	half cone + cut flattened ellipsoid	1	22-28	7359.38	2500	18.3975	2.30854
6	6	N	2	Dinophyceae	PERIDINIALES	Protoperidinium	Protoperidinium	(cone + half sphere)-20%	2	20x25	2747.5	1500	4.12125	0.549171
6	6	N	2	Dinophyceae	PERIDINIALES	Protoperidinium	Protoperidinium brevipes	cone + half sphere	3	30-35	12447.4	1500	18.671	2.26894
6	6	N	2	Dinophyceae	PERIDINIALES	Scrippsiella	Scrippsiella	cone + half sphere	3	28x30	9026.45	1000	9.02645	1.11862
6	6	N	2	Dinophyceae	PROROCENTRALES	Prorocentrum	Prorocentrum cf. balticum	sphere-10%	1	10	471	500	0.2355	0.0349454
6	6	N	2	Ebriophyceae	EBRIALES	Ebria	Ebria tripartita	half sphere-30%	2	23-27	2861.98	500	0.7325	0.101425
6	6	N	2	Litostomatea	HAPTORIDA	Mesodinium	Mesodinium rubrum	sphere	7	37-45	33493.3	12000	401.92	45.9802
6	6	N	2	Litostomatea	HAPTORIDA	Mesodinium	Mesodinium rubrum	2 spheres * 5/8	4	20-27	7451.37	14500	108.045	13.5473
6	6	N	2	Litostomatea	HAPTORIDA	Mesodinium	Mesodinium rubrum	sphere	5	27-33	14130	25000	353.25	42.5968
6	6	N	2	Nostocophyceae (Cyanophyceae)	CHROOCOCCALES	Aphanothece	Aphanothece	rotational ellipsoid	3-50k	1.5-2x0.8-1	52.3333	85666	4.48319	0.760668
6	6	N	2	Nostocophyceae (Cyanophyceae)	NOSTOCALES	Aphanizomenon	Aphanizomenon flosaquae	cylinder	1	5x100	1962.5	5750	11.2844	1.53486
6	6	N	2	Nostocophyceae (Cyanophyceae)	NOSTOCALES	Dolichospermum	Dolichospermum sp.	chain of spheres	1	4-5x100	1059.75	1500	1.58962	0.224497
6	6	N	2	Nostocophyceae (Cyanophyceae)	OSCILLATORIALES	Oscillatoriales	Oscillatoriales	cylinder	2	1.5x100	176.625	26923.6	4.75538	0.74915
6	6	N	2	Nostocophyceae (Cyanophyceae)	SYNECHOCOCCALES	Aphanocapsa	Aphanocapsa sp.	sphere	14-100k	0.8-1.5	90.432	24476	2.21341	0.363229
6	6	N	2	Nostocophyceae (Cyanophyceae)	SYNECHOCOCCALES	Aphanocapsa	Aphanocapsa sp.	sphere	13-50k	0.8-1.5	45.216	61190	2.76677	0.473646
6	6	N	2	Prymnesiophyceae (Haptophyceae)	PRYMNESIALES	Chrysochromulina	Chrysochromulina	sphere	2	4-6	65.4167	97904	6.40455	1.07198
6	6	N	2			Flagellates	Flagellates	rotational ellipsoid	1	<2	2.355	36714	0.0864615	0.0177249
6	6	N	2			Flagellates	Flagellates	rotational ellipsoid	2	2-3	4.59961	256998	1.18209	0.232637
6	6	N	2			Katablepharis	Katablepharis	rotational ellipsoid	4	8-10x12-15	572.265	12238	7.00338	1.02695
6	6	N	2			Unicell	Unicell	sphere	2	2-3	8.17708	305950	2.50178	0.475373
17	6	N	2	Chlorophyceae	CHLORELLALES	Dictyosphaerium	Dictyosphaerium subsolitarium	sphere	1, col	3	56.52	48952	2.76677	0.467242
17	6	N	2	Chlorophyceae	SPHAEROPLEALES	Monoraphidium	Monoraphidium contortum	2 cones (S.)	2	1.5-2x20-30	20.0339	746518	14.9556	2.69061
17	6	N	2	Chlorophyceae	SPHAEROPLEALES	Monoraphidium	Monoraphidium contortum	2 cones (S.)	1	1.2-1.5x15-20	7.73879	5507100	44.0568	8.38259
17	6	N	2	Diatomophyceae (Bacillariophyceae)	BACILLARIALES (PENNALES)	Diatoma	Diatoma tenuis	parallelepiped	2	3x50-70	540	2000	1.08	0.0710322
17	6	N	2	Diatomophyceae (Bacillariophyceae)	BACILLARIALES (PENNALES)	Navicula	Navicula	parallelepiped-40%	1	4-6x20-30	375	12238	4.58925	0.323373
17	6	N	2	Diatomophyceae (Bacillariophyceae)	BACILLARIALES (PENNALES)	Nitzschia	Nitzschia	rotational ellipsoid	8	8x50	1600	36714	58.7424	3.14649
17	6	N	2	Diatomophyceae (Bacillariophyceae)	BACILLARIALES (PENNALES)	Nitzschia	Nitzschia	rotational ellipsoid	9	8x100	3200	195808	626.586	29.4416
17	6	N	2	Diatomophyceae (Bacillariophyceae)	BACILLARIALES (PENNALES)	Pennales	Pennales	half parallelepiped	17	12-20x90-120	10080	500	5.04	0.190647
17	6	N	2	Diatomophyceae (Bacillariophyceae)	BACILLARIALES (PENNALES)	Pennales	Pennales	half parallelepiped	13	9-12x50-70	2520	1000	2.52	0.123877
17	6	N	2	Diatomophyceae (Bacillariophyceae)	BACILLARIALES (PENNALES)	Pennales	Pennales	half parallelepiped	11	9-12x25-35	1260	1500	1.89	0.105912
17	6	N	2	Diatomophyceae (Bacillariophyceae)	EUPODISCALES (BIDDULPHIALES, CENTRALES)	centrales	Centrales	cylinder	5	22-27	6132.81	500	3.06641	0.127414
17	6	N	2	Diatomophyceae (Bacillariophyceae)	EUPODISCALES (BIDDULPHIALES, CENTRALES)	centrales	Centrales	cylinder	6	27-32	10597.5	2000	21.195	0.794189
17	6	N	2	Diatomophyceae (Bacillariophyceae)	EUPODISCALES (BIDDULPHIALES, CENTRALES)	Chaetoceros	Chaetoceros	oval cylinder	12	11-15x11-15	1207.25	7000	8.45076	0.477408
17	6	N	2	Diatomophyceae (Bacillariophyceae)	EUPODISCALES (BIDDULPHIALES, CENTRALES)	Coscinodiscus	Coscinodiscus	cylinder	4	50-60	78362.6	500	39.1813	1.00588
17	6	N	2	Diatomophyceae (Bacillariophyceae)	EUPODISCALES (BIDDULPHIALES, CENTRALES)	Melosira	Melosira arctica	cylinder	7	19x20-30	4537.3	5500	24.9551	1.09769
17	6	N	2	Diatomophyceae (Bacillariophyceae)	EUPODISCALES (BIDDULPHIALES, CENTRALES)	Melosira	Melosira arctica	cylinder	1	7-9x10-16	653.12	12500	8.1625	0.517915
17	6	N	2	Diatomophyceae (Bacillariophyceae)	EUPODISCALES (BIDDULPHIALES, CENTRALES)	Skeletonema	Skeletonema marinoi	cylinder	4	4x7-8	94.2	61190	5.7641	0.527339
17	6	N	2	Diatomophyceae (Bacillariophyceae)	EUPODISCALES (BIDDULPHIALES, CENTRALES)	Skeletonema	Skeletonema marinoi	cylinder	7	7x7-10	326.953	73428	24.0075	1.73605
17	6	N	2	Dinophyceae	DINOPHYSIALES	Dinophysis	Dinophysis acuminata	flattened ellipsoid	2	33-37	8014	13500	108.189	13.5052
17	6	N	2	Dinophyceae	DINOPHYSIALES	Dinophysis	Dinophysis norvegica	flattened ellipsoid	1	40-50	14783.5	500	6.893	0.832446
17	6	N	2	Dinophyceae	GONYAULACALES	Peridiniales	Peridiniales	sphere-20%	3	15-20	2056.91	2500	5.14227	0.697433
17	6	N	2	Dinophyceae	GONYAULACALES	Peridiniales	Peridiniales	sphere-20%	5	27-40	13718.9	2500	34.2972	4.1432
17	6	N	2	Dinophyceae	GYMNODINIALES	Gymnodinium	Gymnodinium	flattened ellipsoid	2	7-10x10-15	335.567	24476	8.21334	1.24423
17	6	N	2	Dinophyceae	PERIDINIALES	Heterocapsa	Heterocapsa rotundata	cone + half sphere	1	5-7x10-12	131.88	1000	0.13188	0.0211496
17	6	N	2	Dinophyceae	PERIDINIALES	Heterocapsa	Heterocapsa triquetra	2 cones	3	14-15x19-21	1100.31	2000	2.20062	0.310074
17	6	N	2	Dinophyceae	PROROCENTRALES	Prorocentrum	Prorocentrum cf. balticum	sphere-10%	1	10	471	24476	11.5282	1.71065
17	6	N	2	Litostomatea	HAPTORIDA	Mesodinium	Mesodinium rubrum	2 spheres * 5/8	4	20-27	7451.37	500	3.72568	0.467147
17	6	N	2	Litostomatea	HAPTORIDA	Mesodinium	Mesodinium rubrum	sphere	5	27-33	14130	500	7.065	0.851937
17	6	N	2	Nostocophyceae (Cyanophyceae)	CHROOCOCCALES	Woronichinia	Woronichinia	rotational ellipsoid	3=20 kom	2-5	126	12238	1.53709	0.247238
17	6	N	2	Nostocophyceae (Cyanophyceae)	NOSTOCALES	Anabaena	Anabaena sp.	cylinder		3-4x100	961.625	2800	2.69255	0.38252
17	6	N	2	Nostocophyceae (Cyanophyceae)	NOSTOCALES	Aphanizomenon	Aphanizomenon flosaquae	cylinder	1	5x100	1962.5	37350	73.2994	9.96994
17	6	N	2	Nostocophyceae (Cyanophyceae)	OSCILLATORIALES	Oscillatoriales	Oscillatoriales	cylinder	2	1.5x100	176.625	58130.5	10.2673	1.61748
17	6	N	2	Nostocophyceae (Cyanophyceae)	SYNECHOCOCCALES	Aphanocapsa	Aphanocapsa holsatica	sphere	5-200k	1	104.667	12238	2.21341	0.348191
17	6	N	2	Nostocophyceae (Cyanophyceae)	SYNECHOCOCCALES	Aphanocapsa	Aphanocapsa holsatica	sphere	3-50k	1	26.1667	122380	5.53353	0.947291
17	6	N	2	Nostocophyceae (Cyanophyceae)	SYNECHOCOCCALES	Aphanocapsa	Aphanocapsa holsatica	sphere	4-100	1	52.3333	122380	11.0671	1.81615
17	6	N	2	Nostocophyceae (Cyanophyceae)	SYNECHOCOCCALES	Aphanocapsa	Aphanocapsa sp.	sphere	15-200k	0.8-1.5	180.864	48952	10.231	1.5953
17	6	N	2	Nostocophyceae (Cyanophyceae)	SYNECHOCOCCALES	Aphanocapsa	Aphanocapsa sp.	sphere	14-100k	0.8-1.5	90.432	110142	11.5649	1.88063
17	6	N	2	Nostocophyceae (Cyanophyceae)	SYNECHOCOCCALES	Aphanocapsa	Aphanocapsa sp.	sphere	13-50k	0.8-1.5	45.216	244760	12.8091	2.17334
17	6	N	2	Prasinophyceae (Micromonadophyceae)	CHLORODENDRALES	Pyramimonas	Pyramimonas	trapezoid	2	5-7x5	120	24476	2.93712	0.473746
17	6	N	2	Ulvophyceae	ULOTHRICALES	Binuclearia	Binuclearia lauterbornii	rotational ellipsoid	1	2-3x6-10	26.1667	24476	0.636376	0.112682
17	6	N	2			Flagellates	Flagellates	rotational ellipsoid	3	3-5	18.84	85666	1.61395	0.291449
17	6	N	2			Flagellates	Flagellates	rotational ellipsoid	2	2-3	4.59961	97904	0.45032	0.0886236
17	6	N	2			Flagellates	Flagellates	sphere	10	3-5	33.4933	110142	3.68902	0.643195
17	6	N	2			Flagellates	Flagellates	rotational ellipsoid	7	15-20	1577.67	208046	328.227	45.2428
17	6	N	2			Unicell	Unicell	sphere	2	2-3	8.17708	171332	1.401	0.266209
3	7	Thi	2	Chlorophyceae	SPHAEROPLEALES	Monoraphidium	Monoraphidium contortum	2 cones (S.)	2	1.5-2x20-30	20.0339	2021375	40.4959	7.28547
3	7	Thi	2	Chrysophyceae	PEDINELLALES	Pseudopedinella	Pseudopedinella	sphere	2	5-7	113.04	2000.26	0.226109	0.0366036
3	7	Thi	2	Chrysophyceae	PEDINELLALES	Pseudopedinella	Pseudopedinella	sphere	4	9-11	523.333	28003.6	14.6552	2.16073
3	7	Thi	2	Chrysophyceae	PEDINELLALES	Pseudopedinella	Pseudopedinella	sphere	3	7-9	267.947	60007.7	16.0789	2.46944
3	7	Thi	2	Cryptophyceae	CRYPTOMONADALES	Plagioselmis	Plagioselmis prolonga	cone + half sphere	1	3-4x5-7	24.842	11775	0.639526	0.108264
3	7	Thi	2	Cryptophyceae	CRYPTOMONADALES	Teleaulax	Teleaulax cf. amphioxeia	cone + half sphere	2	5-6x10-12	108.837	2000.26	0.217702	0.0353242
3	7	Thi	2	Diatomophyceae (Bacillariophyceae)	BACILLARIALES (PENNALES)	Cocconeis	Cocconeis placentula	oval cylinder	3	33-37	6154.4	2000.26	12.3104	0.511174
3	7	Thi	2	Diatomophyceae (Bacillariophyceae)	BACILLARIALES (PENNALES)	Licmophora	Licmophora gracilis	half parallelepiped	2	23-27x70-80	13125	1500.19	19.69	0.708564
3	7	Thi	2	Diatomophyceae (Bacillariophyceae)	BACILLARIALES (PENNALES)	Pennales	Pennales	half parallelepiped	2	4-6x15-25	200	2000.26	0.400051	0.031745
3	7	Thi	2	Diatomophyceae (Bacillariophyceae)	BACILLARIALES (PENNALES)	Pennales	Pennales	half parallelepiped	3	4-6x25-35	300	2000.26	0.600077	0.0441047
3	7	Thi	2	Diatomophyceae (Bacillariophyceae)	BACILLARIALES (PENNALES)	Pennales	Pennales	half parallelepiped	6	4-6x70-100	850	3500.45	2.97538	0.179612
3	7	Thi	2	Diatomophyceae (Bacillariophyceae)	BACILLARIALES (PENNALES)	Pennales	Pennales	half parallelepiped	17	12-20x90-120	10080	17662.5	9.4837	0.624418
3	7	Thi	2	Diatomophyceae (Bacillariophyceae)	EUPODISCALES (BIDDULPHIALES, CENTRALES)	Coscinodiscus	Coscinodiscus	cylinder	6	70-90	200960	500.064	100.493	2.15924
3	7	Thi	2	Diatomophyceae (Bacillariophyceae)	EUPODISCALES (BIDDULPHIALES, CENTRALES)	Melosira	Melosira lineata	cylinder	1	13-15x26-34	4615.8	2500.32	11.541	0.506004
3	7	Thi	2	Diatomophyceae (Bacillariophyceae)	EUPODISCALES (BIDDULPHIALES, CENTRALES)	Skeletonema	Skeletonema marinoi	cylinder	17	6x15-25	536.94	17662.5	9.4837	0.624418
3	7	Thi	2	Dinophyceae	DINOPHYSIALES	Dinophysis	Dinophysis acuminata	flattened ellipsoid	5	48-52	23550	3500.45	82.4356	9.63556
3	7	Thi	2	Dinophyceae	GONYAULACALES	Alexandrium	cf. Alexandrium	rotational ellipsoid	4	33-40x40	27129.6	500.064	13.5665	1.57211
3	7	Thi	2	Dinophyceae	GONYAULACALES	Amylax	Amylax triacantha	(cone + half sphere)-25%	3	34-37x35-45	13823.4	1500.19	20.7377	2.50401
3	7	Thi	2	Dinophyceae	GONYAULACALES	Amylax	Amylax triacantha	(cone + half sphere)-25%	2	27-30x45-55	10645.5	2000.26	21.2937	2.61245
3	7	Thi	2	Dinophyceae	GONYAULACALES	Peridiniales	Peridiniales	sphere-20%	5	27-40	13718.9	500.064	6.86031	0.828746
3	7	Thi	2	Dinophyceae	GYMNODINIALES	Amphidinium	Amphidinium crassum	flattened ellipsoid	1	10-14x 20-24	1136.05	2000.26	2.27239	0.319564
3	7	Thi	2	Dinophyceae	GYMNODINIALES	Gymnodiniales	Gymnodiniales	sphere-10%	3	15-20	2314.02	6000.77	13.8859	1.86983
3	7	Thi	2	Dinophyceae	GYMNODINIALES	Gymnodinium	Gymnodinium	flattened ellipsoid	5	18-23x25-35	4638.88	500.064	2.31974	0.299393
3	7	Thi	2	Dinophyceae	GYMNODINIALES	Gymnodinium	Gymnodinium	flattened ellipsoid	6	30-34x35-45	14361.9	500.064	7.18189	0.865172
3	7	Thi	2	Dinophyceae	GYMNODINIALES	Gymnodinium	Gymnodinium	flattened ellipsoid	3	11-13x15-20	920.796	4000.51	3.68366	0.524709
3	7	Thi	2	Dinophyceae	GYMNODINIALES	Gymnodinium	Gymnodinium	flattened ellipsoid	2	7-10x10-15	335.567	16002	5.36976	0.81346
3	7	Thi	2	Dinophyceae	PERIDINIALES	Heterocapsa	Heterocapsa rotundata	cone + half sphere	2	7-10x12-15	335.571	4000.51	1.34246	0.203367
3	7	Thi	2	Dinophyceae	PERIDINIALES	Heterocapsa	Heterocapsa triquetra	2 cones	5	17-21x25-28	2550.46	4500.58	11.4786	1.53652
3	7	Thi	2	Dinophyceae	PERIDINIALES	Heterocapsa	Heterocapsa triquetra	2 cones	6	21-23x32-34	4179.34	4500.58	18.8094	2.4431
3	7	Thi	2	Dinophyceae	PERIDINIALES	Protoperidinium	Protoperidinium	(cone + half sphere)-20%	6	40x45	20410	3000.38	61.2378	7.2206
3	7	Thi	2	Dinophyceae	PERIDINIALES	Protoperidinium	Protoperidinium bipes	half cone	2	17-21x23-26	1180.77	4000.51	4.72369	0.662724
3	7	Thi	2	Dinophyceae	PERIDINIALES	Protoperidinium	Protoperidinium brevipes	cone + half sphere	3	30-35	12447.4	2000.26	24.8979	3.02564
3	7	Thi	2	Dinophyceae	PERIDINIALES	Protoperidinium	Protoperidinium brevipes	cone + half sphere	4	36-40	19881.3	2000.26	39.7677	4.69655
3	7	Thi	2	Ebriophyceae	EBRIALES	Ebria	Ebria tripartita	half sphere-30%	3	27-33	4945.5	2000.26	9.89227	1.27175
3	7	Thi	2	Ebriophyceae	EBRIALES	Ebria	Ebria tripartita	half sphere-30%	2	23-27	2861.98	4000.51	11.4494	1.52188
3	7	Thi	2	Litostomatea	HAPTORIDA	Mesodinium	Mesodinium rubrum	sphere	5	27-33	14130	7500.96	105.989	12.7807
3	7	Thi	2	Litostomatea	HAPTORIDA	Mesodinium	Mesodinium rubrum	sphere	6	33-37	22437.9	9501.22	213.187	24.9923
3	7	Thi	2	Litostomatea	HAPTORIDA	Mesodinium	Mesodinium rubrum	sphere	8	45-55	65416.7	10001.3	654.25	71.8523
3	7	Thi	2	Litostomatea	HAPTORIDA	Mesodinium	Mesodinium rubrum	2 spheres * 5/8	4	20-27	7451.37	12501.6	93.154	11.6802
3	7	Thi	2	Litostomatea	HAPTORIDA	Mesodinium	Mesodinium rubrum	2 spheres * 5/8	3	16-20	3505.92	17002.2	59.6083	7.82578
3	7	Thi	2	Litostomatea	HAPTORIDA	Mesodinium	Mesodinium rubrum	sphere	7	37-45	33493.3	17002.2	569.46	65.147
3	7	Thi	2	Nostocophyceae (Cyanophyceae)	CHROOCOCCALES	Aphanothece	Aphanothece paralleliformis	cylinder	2-20k	1.5-2x0.8-1	22.8906	3925	0.0898456	0.0160329
3	7	Thi	2	Nostocophyceae (Cyanophyceae)	NOSTOCALES	Aphanizomenon	Aphanizomenon flosaquae	cylinder	1	5x100	1962.5	15602	30.6189	4.16469
3	7	Thi	2	Nostocophyceae (Cyanophyceae)	OSCILLATORIALES	Oscillatoriales	Oscillatoriales (cf. Planktolyngbya)	cylinder	3	2x100	314	1500.19	0.47106	0.0716502
3	7	Thi	2	Nostocophyceae (Cyanophyceae)	SYNECHOCOCCALES	Aphanocapsa	Aphanocapsa delicatissima	sphere	3-100k	1	32	500.064	0.02617	0.0044403
3	7	Thi	2	Nostocophyceae (Cyanophyceae)	SYNECHOCOCCALES	Aphanocapsa	Aphanocapsa delicatissima	sphere	3-50k	1	16.0696	1500.19	0.039255	0.0069481
3	7	Thi	2	Nostocophyceae (Cyanophyceae)	SYNECHOCOCCALES	Aphanocapsa	Aphanocapsa holsatica	sphere	2-20k	1	10.4667	500.064	0.05234	0.00851294
3	7	Thi	2	Nostocophyceae (Cyanophyceae)	SYNECHOCOCCALES	Aphanocapsa	Aphanocapsa sp.	sphere	12-20k	0.8-1.5	18.0864	2000.26	0.0361774	0.00654927
3	7	Thi	2	Nostocophyceae (Cyanophyceae)	SYNECHOCOCCALES	Aphanocapsa	Aphanocapsa sp.	sphere	13-50k	0.8-1.5	45.216	5887.5	0.266209	0.0455726
3	7	Thi	2	Nostocophyceae (Cyanophyceae)	SYNECHOCOCCALES	Cyanodictyon	Cyanodictyon planctonicum	rotational ellipsoid	4-100k	0.8-1x1-2	63.585	2000.26	0.127186	0.021325
3	7	Thi	2	Nostocophyceae (Cyanophyceae)	SYNECHOCOCCALES	Cyanodictyon	Cyanodictyon planctonicum	rotational ellipsoid	2-20k	0.8-1x1-2	12.717	3925	0.0499142	0.00923232
3	7	Thi	2	Nostocophyceae (Cyanophyceae)	SYNECHOCOCCALES	Cyanodictyon	Cyanodictyon planctonicum	rotational ellipsoid	3-50k	0.8-1x1-2	31.7925	6000.77	0.190779	0.033369
3	7	Thi	2	Prasinophyceae (Micromonadophyceae)	CHLORODENDRALES	Pyramimonas	Pyramimonas	trapezoid	2	5-7x5	120	2000.26	0.240031	0.038716
3	7	Thi	2			Flagellates	Flagellates	rotational ellipsoid	6	10-15	574.951	19625	11.2834	1.65408
6	7	Thi	2	Chlorophyceae	SPHAEROPLEALES	Desmodesmus	Desmodesmus armatus	rotational ellipsoid	1	2.5-3x7-10	139.5	48952	6.82879	1.09139
6	7	Thi	2	Chlorophyceae	SPHAEROPLEALES	Monoraphidium	Monoraphidium contortum	2 cones (S.)	2	1.5-2x20-30	20.0339	6363760	127.491	22.9364
6	7	Thi	2	Diatomophyceae (Bacillariophyceae)	BACILLARIALES (PENNALES)	Cylindrotheca	Cylindrotheca closterium	rotational ellipsoid	7	3-4x25-28	179.734	48952	8.79832	0.712408
6	7	Thi	2	Diatomophyceae (Bacillariophyceae)	BACILLARIALES (PENNALES)	Diatoma	Diatoma tenuis	parallelepiped	2	3x50-70	540	48952	26.4341	1.73858
6	7	Thi	2	Diatomophyceae (Bacillariophyceae)	BACILLARIALES (PENNALES)	Pennales	Pennales	half parallelepiped	6	4-6x70-100	850	2000	1.7	0.102622
6	7	Thi	2	Diatomophyceae (Bacillariophyceae)	BACILLARIALES (PENNALES)	Pennales	Pennales	half parallelepiped	2	4-6x15-25	200	97904	19.5808	1.55378
6	7	Thi	2	Diatomophyceae (Bacillariophyceae)	EUPODISCALES (BIDDULPHIALES, CENTRALES)	centrales	Centrales	cylinder	2	7-12	510.25	195808	99.911	6.64196
6	7	Thi	2	Diatomophyceae (Bacillariophyceae)	EUPODISCALES (BIDDULPHIALES, CENTRALES)	Chaetoceros	Chaetoceros	oval cylinder	12	11-15x11-15	1207.25	48952	59.0974	3.33858
6	7	Thi	2	Diatomophyceae (Bacillariophyceae)	EUPODISCALES (BIDDULPHIALES, CENTRALES)	Skeletonema	Skeletonema marinoi	cylinder	17	6x15-25	536.94	97904	52.5686	3.46118
6	7	Thi	2	Diatomophyceae (Bacillariophyceae)	EUPODISCALES (BIDDULPHIALES, CENTRALES)	Skeletonema	Skeletonema marinoi	cylinder	7	7x7-10	326.953	1027992	336.105	24.3047
6	7	Thi	2	Dinophyceae	DINOPHYSIALES	Dinophysis	Dinophysis acuminata	flattened ellipsoid	5	48-52	23550	28000	659.4	77.0746
6	7	Thi	2	Dinophyceae	DINOPHYSIALES	Dinophysis	Dinophysis norvegica	flattened ellipsoid	1	40-50	14783.5	2000	27.572	3.32979
6	7	Thi	2	Dinophyceae	GONYAULACALES	Peridiniales	Peridiniales	sphere-20%	3	15-20	2056.91	48952	100.69	13.6563
6	7	Thi	2	Dinophyceae	GYMNODINIALES	Amphidinium	Amphidinium crassum	flattened ellipsoid	1	10-14x 20-24	1136.05	12000	77.268	9.77497
6	7	Thi	2	Dinophyceae	GYMNODINIALES	Gymnodinium	Gymnodinium	flattened ellipsoid	55	18-23x25-35	4638.88	6000	27.8333	3.59225
6	7	Thi	2	Dinophyceae	PERIDINIALES	Heterocapsa	Heterocapsa rotundata	cone + half sphere	1	5-7x10-12	131.88	97904	12.9116	2.07063
6	7	Thi	2	Dinophyceae	PERIDINIALES	Heterocapsa	Heterocapsa triquetra	2 cones	3	14-15x19-21	1100.31	28000	30.8086	4.34104
6	7	Thi	2	Dinophyceae	PROROCENTRALES	Prorocentrum	Prorocentrum cf. balticum	sphere-10%	1	10	471	48952	23.0564	3.4213
6	7	Thi	2	Euglenophyceae	EUGLENALES	Eutreptiella	Eutreptiella	rotational ellipsoid	6	7-9x25-30	586.133	48952	28.6924	4.20119
6	7	Thi	2	Litostomatea	HAPTORIDA	Mesodinium	Mesodinium rubrum	2 spheres * 5/8	4	20-27	7451.37	8000	59.6109	7.47435
6	7	Thi	2	Litostomatea	HAPTORIDA	Mesodinium	Mesodinium rubrum	sphere	7	37-45	33493.3	14000	468.907	53.6436
6	7	Thi	2	Litostomatea	HAPTORIDA	Mesodinium	Mesodinium rubrum	sphere	5	27-33	14130	36000	508.68	61.3394
6	7	Thi	2	Nostocophyceae (Cyanophyceae)	OSCILLATORIALES	Oscillatoriales	Oscillatoriales	cylinder	2	1.5x100	176.625	36714	6.48461	1.02157
6	7	Thi	2	Nostocophyceae (Cyanophyceae)	SYNECHOCOCCALES	Aphanocapsa	Aphanocapsa sp.	sphere	13-50k	0.8-1.5	45.216	48952	2.21341	0.378916
6	7	Thi	2	Nostocophyceae (Cyanophyceae)	SYNECHOCOCCALES	Aphanocapsa	Aphanocapsa sp.	sphere	14-100k	0.8-1.5	90.432	48952	4.42683	0.726458
6	7	Thi	2	Prymnesiophyceae (Haptophyceae)	PRYMNESIALES	Chrysochromulina	Chrysochromulina	flattened ellipsoid	4	6-10	131.88	146856	19.3674	3.10594
6	7	Thi	2	Prymnesiophyceae (Haptophyceae)	PRYMNESIALES	Chrysochromulina	Chrysochromulina	sphere	2	4-6	65.4167	2104936	137.698	23.0475
6	7	Thi	2			Flagellates	Flagellates	rotational ellipsoid	3	3-5	18.84	342664	6.45579	1.1658
6	7	Thi	2			Unicell	Unicell	sphere	2	2-3	8.17708	244760	2.00142	0.380298
17	7	Thi	2	Chlorophyceae	SPHAEROPLEALES	Monoraphidium	Monoraphidium contortum	2 cones (S.)	1	1.2-1.5x15-20	7.73879	1040230	8.32184	1.58338
17	7	Thi	2	Diatomophyceae (Bacillariophyceae)	BACILLARIALES (PENNALES)	Cylindrotheca	Cylindrotheca closterium	rotational ellipsoid	7	3-4x25-28	179.734	36714	6.59874	0.534306
17	7	Thi	2	Diatomophyceae (Bacillariophyceae)	BACILLARIALES (PENNALES)	Diatoma	Diatoma tenuis	parallelepiped	2	3x50-70	540	1500	0.81	0.0532741
17	7	Thi	2	Diatomophyceae (Bacillariophyceae)	BACILLARIALES (PENNALES)	Nitzschia	Nitzschia	rotational ellipsoid	8	8x50	1600	12238	19.5808	1.04883
17	7	Thi	2	Diatomophyceae (Bacillariophyceae)	BACILLARIALES (PENNALES)	Nitzschia	Nitzschia	rotational ellipsoid	2	3x40	180	232522	41.854	3.388
17	7	Thi	2	Diatomophyceae (Bacillariophyceae)	BACILLARIALES (PENNALES)	Pennales	Pennales	half parallelepiped	12	9-12x35-50	1764	24476	43.1757	2.27041
17	7	Thi	2	Diatomophyceae (Bacillariophyceae)	BACILLARIALES (PENNALES)	Synedra	Synedra ulna	half parallelepiped	2	5-10x130-180	3600	500	1.8	0.0827152
17	7	Thi	2	Diatomophyceae (Bacillariophyceae)	EUPODISCALES (BIDDULPHIALES, CENTRALES)	Coscinodiscus	Coscinodiscus	cylinder	4	50-60	78362.6	500	39.1813	1.00588
17	7	Thi	2	Dinophyceae	DINOPHYSIALES	Dinophysis	Dinophysis acuminata	flattened ellipsoid	2	33-37	8014	5000	40.07	5.00194
17	7	Thi	2	Dinophyceae	GONYAULACALES	Peridiniales	Peridiniales	sphere-20%	4	20-27	6541.67	1000	6.54167	0.826771
17	7	Thi	2	Dinophyceae	PERIDINIALES	Heterocapsa	Heterocapsa triquetra	2 cones	4	15x 22-24	1354.12	500	0.677063	0.0942001
17	7	Thi	2	Dinophyceae	PERIDINIALES	Heterocapsa	Heterocapsa triquetra	2 cones	3	14-15x19-21	1100.31	1000	1.10031	0.155037
17	7	Thi	2	Nostocophyceae (Cyanophyceae)	CHROOCOCCALES	Aphanothece	Aphanothece	rotational ellipsoid	3-50k	1.5-2x0.8-1	52.3333	61190	3.20228	0.543334
17	7	Thi	2	Nostocophyceae (Cyanophyceae)	CHROOCOCCALES	Aphanothece	Aphanothece	rotational ellipsoid	4-100k	1.5-2x0.8-1	104.667	61190	6.42495	1.04479
17	7	Thi	2	Nostocophyceae (Cyanophyceae)	NOSTOCALES	Anabaena	Anabaena sp.	cylinder		3-4x100	961.625	250	0.240406	0.0341536
17	7	Thi	2	Nostocophyceae (Cyanophyceae)	NOSTOCALES	Aphanizomenon	Aphanizomenon flosaquae	cylinder	1	5x100	1962.5	9350	18.3494	2.49582
17	7	Thi	2	Nostocophyceae (Cyanophyceae)	OSCILLATORIALES	Oscillatoriales	Oscillatoriales	cylinder	2	1.5x100	176.625	6119	1.08077	0.170261
17	7	Thi	2	Nostocophyceae (Cyanophyceae)	SYNECHOCOCCALES	Aphanocapsa	Aphanocapsa sp.	sphere	15-200k	0.8-1.5	180.864	12238	2.21341	0.348191
17	7	Thi	2	Nostocophyceae (Cyanophyceae)	SYNECHOCOCCALES	Aphanocapsa	Aphanocapsa sp.	sphere	14-100k	0.8-1.5	90.432	36714	3.32012	0.544844
17	7	Thi	2	Nostocophyceae (Cyanophyceae)	SYNECHOCOCCALES	Aphanocapsa	Aphanocapsa sp.	sphere	13-50k	0.8-1.5	45.216	146856	6.64024	1.13675
17	7	Thi	2	Trebouxiophyceae	OOCYSTALES	Oocystis	Oocystis lacustris	rotational ellipsoid	6	20-22x25-30	6346.72	3000	19.0402	2.41084
17	7	Thi	2	Ulvophyceae	ULOTHRICALES	Binuclearia	Binuclearia lauterbornii	rotational ellipsoid	1	2-3x6-10	26.1667	24476	0.636376	0.112682
17	7	Thi	2			Flagellates	Flagellates	rotational ellipsoid	2	2-3	4.59961	48952	0.22516	0.0443118
17	7	Thi	2			Flagellates	Flagellates	sphere	10	3-5	33.4933	97904	3.27913	0.571729
17	7	Thi	2			Flagellates	Flagellates	rotational ellipsoid	7	15-20	1577.67	146856	231.69	31.9361
17	7	Thi	2			Unicell	Unicell	sphere	2	2-3	8.17708	97904	0.800569	0.152119
3	8	N_Thi	2	Chlorophyceae	SPHAEROPLEALES	Monoraphidium	Monoraphidium contortum	2 cones (S.)	2	1.5-2x20-30	20.0339	1373750	27.5215	4.95129
3	8	N_Thi	2	Chrysophyceae	PEDINELLALES	Pseudopedinella	Pseudopedinella	sphere	4	9-11	523.333	78500	41.0817	6.05698
3	8	N_Thi	2	Chrysophyceae	PEDINELLALES	Pseudopedinella	Pseudopedinella	sphere	3	7-9	267.947	294375	78.8768	12.1141
3	8	N_Thi	2	Cryptophyceae	CRYPTOMONADALES	Plagioselmis	Plagioselmis prolonga	cone + half sphere	2	4-5x7-9	54.3122	26166.7	1.42117	0.240586
3	8	N_Thi	2	Cryptophyceae	CRYPTOMONADALES	Teleaulax	Teleaulax cf. amphioxeia	cone + half sphere	2	5-6x10-12	108.837	14401.8	1.56745	0.254334
3	8	N_Thi	2	Diatomophyceae (Bacillariophyceae)	BACILLARIALES (PENNALES)	Pennales	Pennales	half parallelepiped	5	4-6x50-70	600	1000.13	0.600077	0.0386892
3	8	N_Thi	2	Diatomophyceae (Bacillariophyceae)	BACILLARIALES (PENNALES)	Pennales	Pennales	half parallelepiped	10	7-9x70-100	2380	3000.38	7.14091	0.354842
3	8	N_Thi	2	Diatomophyceae (Bacillariophyceae)	BACILLARIALES (PENNALES)	Synedra	Synedra ulna	half parallelepiped	1	5-10x80-130	2475	2000.26	4.95063	0.244191
3	8	N_Thi	2	Diatomophyceae (Bacillariophyceae)	BACILLARIALES (PENNALES)	Synedra	Synedra ulna	half parallelepiped	2	5-10x130-180	3600	2000.26	7.20092	0.330903
3	8	N_Thi	2	Diatomophyceae (Bacillariophyceae)	EUPODISCALES (BIDDULPHIALES, CENTRALES)	centrales	Centrales	cylinder	7	32-40	16828.4	3000.38	50.4918	1.73361
3	8	N_Thi	2	Diatomophyceae (Bacillariophyceae)	EUPODISCALES (BIDDULPHIALES, CENTRALES)	Skeletonema	Skeletonema marinoi	cylinder	4	4x7-8	94.2	215875	20.3354	1.86042
3	8	N_Thi	2	Diatomophyceae (Bacillariophyceae)	EUPODISCALES (BIDDULPHIALES, CENTRALES)	Skeletonema	Skeletonema marinoi	cylinder	17	6x15-25	536.94	588750	316.123	20.8139
3	8	N_Thi	2	Diatomophyceae (Bacillariophyceae)	EUPODISCALES (BIDDULPHIALES, CENTRALES)	Thalassiosira	Thalassiosira	cylinder	9	50-60	65302.2	3000.38	195.932	5.20639
3	8	N_Thi	2	Dinophyceae	DINOPHYSIALES	Dinophysis	Dinophysis acuminata	flattened ellipsoid	4	43-47	16956	2000.26	33.9163	4.04459
3	8	N_Thi	2	Dinophyceae	DINOPHYSIALES	Dinophysis	Dinophysis acuminata	flattened ellipsoid	5	48-52	23550	3000.38	70.659	8.25905
3	8	N_Thi	2	Dinophyceae	GONYAULACALES	Alexandrium	cf. Alexandrium	rotational ellipsoid	4	33-40x40	27129.6	2000.26	54.2661	6.28844
3	8	N_Thi	2	Dinophyceae	GONYAULACALES	Amylax	Amylax triacantha	(cone + half sphere)-25%	1	34-37x35-45	6439.45	7000.9	45.0819	5.70317
3	8	N_Thi	2	Dinophyceae	GONYAULACALES	Peridiniales	Peridiniales	sphere-20%	4	20-27	6541.67	17002.2	111.223	14.0569
3	8	N_Thi	2	Dinophyceae	GYMNODINIALES	Amphidinium	Amphidinium crassum	flattened ellipsoid	1	10-14x 20-24	1136.05	1000.13	1.1362	0.159782
3	8	N_Thi	2	Dinophyceae	GYMNODINIALES	Gymnodinium	Gymnodinium	flattened ellipsoid	5	18-23x25-35	4638.88	3000.38	13.9184	1.79636
3	8	N_Thi	2	Dinophyceae	GYMNODINIALES	Gymnodinium	Gymnodinium	flattened ellipsoid	6	30-34x35-45	14361.9	3000.38	43.0913	5.19103
3	8	N_Thi	2	Dinophyceae	GYMNODINIALES	Gymnodinium	Gymnodinium cf. gracile	flattened ellipsoid	1	30x70	23079	500.064	11.541	1.35064
3	8	N_Thi	2	Dinophyceae	PERIDINIALES	Heterocapsa	Heterocapsa rotundata	cone + half sphere	1	5-7x10-12	131.88	9812.5	1.29407	0.20753
3	8	N_Thi	2	Dinophyceae	PERIDINIALES	Heterocapsa	Heterocapsa triquetra	2 cones	5	17-21x25-28	2550.46	6000.77	15.3047	2.04869
3	8	N_Thi	2	Dinophyceae	PERIDINIALES	Heterocapsa	Heterocapsa triquetra	2 cones	6	21-23x32-34	4179.34	12001.5	50.1585	6.51494
3	8	N_Thi	2	Dinophyceae	PERIDINIALES	Oblea	Oblea rotunda	half cone + cut flattened ellipsoid	2	28-33	12717	2000.26	25.4373	3.08714
3	8	N_Thi	2	Dinophyceae	PERIDINIALES	Protoperidinium	Protoperidinium bipes	half cone	2	17-21x23-26	1180.77	1000.13	1.18092	0.165681
3	8	N_Thi	2	Dinophyceae	PERIDINIALES	Protoperidinium	Protoperidinium brevipes	cone + half sphere	4	36-40	19881.3	1000.13	19.8838	2.34828
3	8	N_Thi	2	Euglenophyceae	EUGLENALES	Eutreptiella	Eutreptiella	rotational ellipsoid	6	7-9x25-30	586.133	9812.5	5.75143	0.842136
3	8	N_Thi	2	Litostomatea	HAPTORIDA	Mesodinium	Mesodinium rubrum	2 spheres * 5/8	4	20-27	7451.37	15001.9	111.785	14.0162
3	8	N_Thi	2	Litostomatea	HAPTORIDA	Mesodinium	Mesodinium rubrum	sphere	6	33-37	22437.9	15001.9	336.612	39.4615
3	8	N_Thi	2	Litostomatea	HAPTORIDA	Mesodinium	Mesodinium rubrum	sphere	7	37-45	33493.3	18002.3	602.957	68.9791
3	8	N_Thi	2	Litostomatea	HAPTORIDA	Mesodinium	Mesodinium rubrum	sphere	8	45-55	65416.7	22002.8	1439.35	158.075
3	8	N_Thi	2	Litostomatea	HAPTORIDA	Mesodinium	Mesodinium rubrum	sphere	5	27-33	14130	26003.3	367.427	44.3064
3	8	N_Thi	2	Litostomatea	HAPTORIDA	Mesodinium	Mesodinium rubrum	2 spheres * 5/8	3	16-20	3505.92	30003.8	105.191	13.8102
3	8	N_Thi	2	Nostocophyceae (Cyanophyceae)	CHROOCOCCALES	Aphanothece	Aphanothece paralleliformis	cylinder	3-50k	1.5-2x0.8-1	57.2265	39250	2.24614	0.379033
3	8	N_Thi	2	Nostocophyceae (Cyanophyceae)	NOSTOCALES	Aphanizomenon	Aphanizomenon flosaquae	cylinder	1	5x100	1962.5	18502.4	36.3109	4.93889
3	8	N_Thi	2	Nostocophyceae (Cyanophyceae)	OSCILLATORIALES	Oscillatoriales	Oscillatoriales (cf. Planktolyngbya)	cylinder	3	2x100	314	2500.32	0.7851	0.119417
3	8	N_Thi	2	Nostocophyceae (Cyanophyceae)	SYNECHOCOCCALES	Aphanocapsa	Aphanocapsa holsatica	sphere	4-100	1	52.3333	3000.38	0.15702	0.0266418
3	8	N_Thi	2	Nostocophyceae (Cyanophyceae)	SYNECHOCOCCALES	Aphanocapsa	Aphanocapsa holsatica	sphere	5-200k	1	104.667	4000.51	0.41872	0.0681035
3	8	N_Thi	2	Nostocophyceae (Cyanophyceae)	SYNECHOCOCCALES	Aphanocapsa	Aphanocapsa sp.	sphere	13-50k	0.8-1.5	45.216	39250	1.77473	0.303817
3	8	N_Thi	2	Nostocophyceae (Cyanophyceae)	SYNECHOCOCCALES	Aphanocapsa	Aphanocapsa sp.	sphere	12-20k	0.8-1.5	18.0864	58875	1.06484	0.19277
3	8	N_Thi	2	Nostocophyceae (Cyanophyceae)	SYNECHOCOCCALES	Cyanodictyon	Cyanodictyon planctonicum	rotational ellipsoid	2-20k	0.8-1x1-2	12.717	157000	1.99657	0.369293
3	8	N_Thi	2	Nostocophyceae (Cyanophyceae)	SYNECHOCOCCALES	Cyanodictyon	Cyanodictyon planctonicum	rotational ellipsoid	3-50k	0.8-1x1-2	31.7925	196250	6.23928	1.09131
3	8	N_Thi	2			Flagellates	Flagellates	rotational ellipsoid	2	2-3	4.59961	19625	0.0902673	0.0177647
3	8	N_Thi	2			Flagellates	Flagellates	rotational ellipsoid	4	5-7	63.585	137375	8.73499	1.46457
6	8	N_Thi	2	Chlorophyceae	SPHAEROPLEALES	Monoraphidium	Monoraphidium contortum	2 cones (S.)	2	1.5-2x20-30	20.0339	6697240	134.172	24.1383
6	8	N_Thi	2	Diatomophyceae (Bacillariophyceae)	BACILLARIALES (PENNALES)	Diatoma	Diatoma tenuis	parallelepiped	2	3x50-70	540	9820	5.3028	0.348768
6	8	N_Thi	2	Diatomophyceae (Bacillariophyceae)	BACILLARIALES (PENNALES)	Pennales	Pennales	half parallelepiped	2	4-6x15-25	200	19640	3.928	0.311696
6	8	N_Thi	2	Diatomophyceae (Bacillariophyceae)	EUPODISCALES (BIDDULPHIALES, CENTRALES)	centrales	Centrales	cylinder	4	17-22	3140	400	1.256	0.0592275
6	8	N_Thi	2	Diatomophyceae (Bacillariophyceae)	EUPODISCALES (BIDDULPHIALES, CENTRALES)	centrales	Centrales	cylinder	5	22-27	6132.81	400	2.45312	0.101931
6	8	N_Thi	2	Diatomophyceae (Bacillariophyceae)	EUPODISCALES (BIDDULPHIALES, CENTRALES)	centrales	Centrales	cylinder	9	50-60	65302.2	400	26.1209	0.694097
6	8	N_Thi	2	Diatomophyceae (Bacillariophyceae)	EUPODISCALES (BIDDULPHIALES, CENTRALES)	centrales	Centrales	cylinder	6	27-32	10597.5	6000	63.585	2.38257
6	8	N_Thi	2	Diatomophyceae (Bacillariophyceae)	EUPODISCALES (BIDDULPHIALES, CENTRALES)	centrales	Centrales	cylinder	3	12-17	1722.09	9820	16.911	0.89332
6	8	N_Thi	2	Diatomophyceae (Bacillariophyceae)	EUPODISCALES (BIDDULPHIALES, CENTRALES)	centrales	Centrales	cylinder	2	7-12	510.25	19640	10.0213	0.666204
6	8	N_Thi	2	Diatomophyceae (Bacillariophyceae)	EUPODISCALES (BIDDULPHIALES, CENTRALES)	Chaetoceros	Chaetoceros	oval cylinder	12	11-15x11-15	1207.25	39280	47.4208	2.67894
6	8	N_Thi	2	Diatomophyceae (Bacillariophyceae)	EUPODISCALES (BIDDULPHIALES, CENTRALES)	Coscinodiscus	Coscinodiscus	cylinder	4	50-60	78362.6	2000	156.725	4.02352
6	8	N_Thi	2	Diatomophyceae (Bacillariophyceae)	EUPODISCALES (BIDDULPHIALES, CENTRALES)	Melosira	Melosira arctica	cylinder	7	19x20-30	4537.3	8800	39.9282	1.7563
6	8	N_Thi	2	Diatomophyceae (Bacillariophyceae)	EUPODISCALES (BIDDULPHIALES, CENTRALES)	Skeletonema	Skeletonema marinoi	cylinder	7	7x7-10	326.953	137480	44.9494	3.25043
6	8	N_Thi	2	Diatomophyceae (Bacillariophyceae)	EUPODISCALES (BIDDULPHIALES, CENTRALES)	Skeletonema	Skeletonema marinoi	cylinder	4	4x7-8	94.2	1954180	184.084	16.8412
6	8	N_Thi	2	Dinophyceae	GONYAULACALES	Amylax	Amylax triacantha	(cone + half sphere)-25%	1	34-37x35-45	6439.45	8400	54.0876	6.84248
6	8	N_Thi	2	Dinophyceae	PERIDINIALES	Heterocapsa	Heterocapsa triquetra	2 cones	3	14-15x19-21	1100.31	20000	22.0062	3.10074
6	8	N_Thi	2	Dinophyceae	PERIDINIALES	Heterocapsa	Heterocapsa triquetra	2 cones	4	15x 22-24	1354.12	118000	159.787	22.2312
6	8	N_Thi	2	Dinophyceae	PERIDINIALES	Scrippsiella	Scrippsiella	cone + half sphere	3	28x30	9026.45	4000	36.1058	4.4745
6	8	N_Thi	2	Litostomatea	HAPTORIDA	Mesodinium	Mesodinium rubrum	2 spheres * 5/8	3	16-20	3505.92	3200	11.219	1.4729
6	8	N_Thi	2	Litostomatea	HAPTORIDA	Mesodinium	Mesodinium rubrum	2 spheres * 5/8	4	20-27	7451.37	8000	59.6109	7.47435
6	8	N_Thi	2	Litostomatea	HAPTORIDA	Mesodinium	Mesodinium rubrum	sphere	7	37-45	33493.3	10400	348.331	39.8495
6	8	N_Thi	2	Litostomatea	HAPTORIDA	Mesodinium	Mesodinium rubrum	sphere	5	27-33	14130	25200	356.076	42.9376
6	8	N_Thi	2	Nostocophyceae (Cyanophyceae)	CHROOCOCCALES	Aphanothece	Aphanothece	rotational ellipsoid	3-50k	1.5-2x0.8-1	52.3333	49100	2.56957	0.435982
6	8	N_Thi	2	Nostocophyceae (Cyanophyceae)	CHROOCOCCALES	Lemmermanniella	Lemmermanniella pallida	cylinder	4-100	0.5-1.6x1.1-3.7	235.5	19640	4.62522	0.71597
6	8	N_Thi	2	Nostocophyceae (Cyanophyceae)	CHROOCOCCALES	Lemmermanniella	Lemmermanniella pallida	cylinder	5-200k	0.5-1.6x1.1-3.7	471	29460	13.8757	2.05898
6	8	N_Thi	2	Nostocophyceae (Cyanophyceae)	OSCILLATORIALES	Oscillatoriales	Oscillatoriales	cylinder	2	1.5x100	176.625	22586	3.98925	0.628456
6	8	N_Thi	2	Nostocophyceae (Cyanophyceae)	SYNECHOCOCCALES	Aphanocapsa	Aphanocapsa sp.	sphere	15-200k	0.8-1.5	180.864	9820	1.77608	0.279395
6	8	N_Thi	2	Nostocophyceae (Cyanophyceae)	SYNECHOCOCCALES	Aphanocapsa	Aphanocapsa sp.	sphere	14-100k	0.8-1.5	90.432	19640	1.77608	0.291462
6	8	N_Thi	2	Nostocophyceae (Cyanophyceae)	SYNECHOCOCCALES	Aphanocapsa	Aphanocapsa sp.	sphere	13-50k	0.8-1.5	45.216	49100	2.22011	0.380062
6	8	N_Thi	2	Ulvophyceae	ULOTHRICALES	Binuclearia	Binuclearia lauterbornii	rotational ellipsoid	1	2-3x6-10	26.1667	19640	0.51064	0.0904181
6	8	N_Thi	2			Flagellates	Flagellates	rotational ellipsoid	3	3-5	18.84	39280	0.740035	0.133637
6	8	N_Thi	2			Unicell	Unicell	sphere	2	2-3	8.17708	29460	0.240897	0.0457737
6	8	N_Thi	2			Unicell	Unicell	sphere	1	<2	4.18667	39280	0.164452	0.0325506
17	8	N_Thi	2	Chlorophyceae	SPHAEROPLEALES	Monoraphidium	Monoraphidium contortum	2 cones (S.)	2	1.5-2x20-30	20.0339	97904	1.95808	0.352307
17	8	N_Thi	2	Chlorophyceae	SPHAEROPLEALES	Monoraphidium	Monoraphidium contortum	2 cones (S.)	1	1.2-1.5x15-20	7.73879	7391752	59.134	11.2513
17	8	N_Thi	2	Chlorophyceae	SPHAEROPLEALES	Tetradesmus	Tetradesmus lagerheimii	2 cones	2	2-4x15-25	188.4	12238	2.30074	0.361076
17	8	N_Thi	2	Cryptophyceae	CRYPTOMONADALES	Teleaulax	Teleaulax cf. amphioxeia	cone + half sphere	2	5-6x10-12	108.837	24476	2.66389	0.432242
17	8	N_Thi	2	Diatomophyceae (Bacillariophyceae)	BACILLARIALES (PENNALES)	Cylindrotheca	Cylindrotheca closterium	rotational ellipsoid	8	4-5x30-35	349.718	36714	12.8395	0.916727
17	8	N_Thi	2	Diatomophyceae (Bacillariophyceae)	BACILLARIALES (PENNALES)	Cylindrotheca	Cylindrotheca closterium	rotational ellipsoid	7	3-4x25-28	179.734	73428	13.1975	1.06861
17	8	N_Thi	2	Diatomophyceae (Bacillariophyceae)	BACILLARIALES (PENNALES)	Diatoma	Diatoma cf. vulgaris	parallelepiped	2	12-16x40-50	8820	1000	8.82	0.34216
17	8	N_Thi	2	Diatomophyceae (Bacillariophyceae)	BACILLARIALES (PENNALES)	Diatoma	Diatoma tenuis	parallelepiped	6	4x70-90	1280	1000	1.28	0.0715156
17	8	N_Thi	2	Diatomophyceae (Bacillariophyceae)	BACILLARIALES (PENNALES)	Diatoma	Diatoma tenuis	parallelepiped	2	3x50-70	540	32000	17.28	1.13651
17	8	N_Thi	2	Diatomophyceae (Bacillariophyceae)	BACILLARIALES (PENNALES)	Nitzschia	Nitzschia	half parallelepiped	3	3x60-80	315	36714	11.5649	0.8422
17	8	N_Thi	2	Diatomophyceae (Bacillariophyceae)	BACILLARIALES (PENNALES)	Nitzschia	Nitzschia	rotational ellipsoid	8	8x50	1600	85666	137.066	7.34182
17	8	N_Thi	2	Diatomophyceae (Bacillariophyceae)	BACILLARIALES (PENNALES)	Pennales	Pennales	half parallelepiped	13	9-12x50-70	2520	1000	2.52	0.123877
17	8	N_Thi	2	Diatomophyceae (Bacillariophyceae)	BACILLARIALES (PENNALES)	Pennales	Pennales	half parallelepiped	12	9-12x35-50	1764	48952	86.3513	4.54082
17	8	N_Thi	2	Diatomophyceae (Bacillariophyceae)	BACILLARIALES (PENNALES)	Pennales	Pennales	half parallelepiped	2	4-6x15-25	200	146856	29.3712	2.33067
17	8	N_Thi	2	Diatomophyceae (Bacillariophyceae)	BACILLARIALES (PENNALES)	Synedra	Synedra ulna	half parallelepiped	2	5-10x130-180	3600	500	1.8	0.0827152
17	8	N_Thi	2	Diatomophyceae (Bacillariophyceae)	EUPODISCALES (BIDDULPHIALES, CENTRALES)	centrales	Centrales	cylinder	7	32-40	16828.4	1000	16.8284	0.577797
17	8	N_Thi	2	Diatomophyceae (Bacillariophyceae)	EUPODISCALES (BIDDULPHIALES, CENTRALES)	centrales	Centrales	cylinder	6	27-32	10597.5	2000	21.195	0.794189
17	8	N_Thi	2	Diatomophyceae (Bacillariophyceae)	EUPODISCALES (BIDDULPHIALES, CENTRALES)	Chaetoceros	Chaetoceros	oval cylinder	12	11-15x11-15	1207.25	25000	30.1813	1.70503
17	8	N_Thi	2	Diatomophyceae (Bacillariophyceae)	EUPODISCALES (BIDDULPHIALES, CENTRALES)	Chaetoceros	Chaetoceros cf.affinis	oval cylinder	6	12-18x25-35	3532.5	1000	3.5325	0.16291
17	8	N_Thi	2	Diatomophyceae (Bacillariophyceae)	EUPODISCALES (BIDDULPHIALES, CENTRALES)	Coscinodiscus	Coscinodiscus	cylinder	6	70-90	200960	500	100.48	2.15897
17	8	N_Thi	2	Diatomophyceae (Bacillariophyceae)	EUPODISCALES (BIDDULPHIALES, CENTRALES)	Melosira	Melosira arctica	cylinder	1	7-9x10-16	653.12	6000	3.918	0.248599
17	8	N_Thi	2	Diatomophyceae (Bacillariophyceae)	EUPODISCALES (BIDDULPHIALES, CENTRALES)	Melosira	Melosira arctica	cylinder	7	19x20-30	4537.3	13000	58.9849	2.59454
17	8	N_Thi	2	Diatomophyceae (Bacillariophyceae)	EUPODISCALES (BIDDULPHIALES, CENTRALES)	Skeletonema	Skeletonema marinoi	cylinder	4	4x7-8	94.2	587424	55.3353	5.06245
17	8	N_Thi	2	Dinophyceae	DINOPHYSIALES	Dinophysis	Dinophysis acuminata	flattened ellipsoid	5	48-52	23550	1000	23.55	2.75266
17	8	N_Thi	2	Dinophyceae	DINOPHYSIALES	Dinophysis	Dinophysis acuminata	flattened ellipsoid	2	33-37	8014	11000	88.154	11.0043
17	8	N_Thi	2	Dinophyceae	DINOPHYSIALES	Dinophysis	Dinophysis norvegica	flattened ellipsoid	1	40-50	14783.5	2500	34.465	4.16223
17	8	N_Thi	2	Dinophyceae	GONYAULACALES	Amylax	Amylax triacantha	(cone + half sphere)-25%	1	34-37x35-45	6439.45	1000	6.439	0.814581
17	8	N_Thi	2	Dinophyceae	GONYAULACALES	Peridiniales	Peridiniales	sphere-20%	4	20-27	6541.67	1500	9.8125	1.24016
17	8	N_Thi	2	Dinophyceae	GONYAULACALES	Peridiniales	Peridiniales	sphere-20%	3	15-20	2056.91	2000	4.11382	0.557947
17	8	N_Thi	2	Dinophyceae	GONYAULACALES	Peridiniales	Peridiniales	sphere-20%	5	27-40	13718.9	3000	41.1566	4.97184
17	8	N_Thi	2	Dinophyceae	GYMNODINIALES	Gymnodinium	Gymnodinium	flattened ellipsoid	2	7-10x10-15	335.567	61190	20.5333	3.11058
17	8	N_Thi	2	Dinophyceae	PERIDINIALES	Heterocapsa	Heterocapsa rotundata	cone + half sphere	1	5-7x10-12	131.88	4500	0.59346	0.0951731
17	8	N_Thi	2	Dinophyceae	PERIDINIALES	Heterocapsa	Heterocapsa triquetra	2 cones	3	14-15x19-21	1100.31	17000	18.7052	2.63563
17	8	N_Thi	2	Dinophyceae	PERIDINIALES	Protoperidinium	Protoperidinium brevipes	cone + half sphere	3	30-35	12447.4	1000	12.4474	1.51262
17	8	N_Thi	2	Dinophyceae	PROROCENTRALES	Prorocentrum	Prorocentrum cf. balticum	sphere-10%	1	10	471	12238	5.7641	0.855324
17	8	N_Thi	2	Litostomatea	HAPTORIDA	Mesodinium	Mesodinium rubrum	2 spheres * 5/8	4	20-27	7451.37	500	3.72568	0.467147
17	8	N_Thi	2	Litostomatea	HAPTORIDA	Mesodinium	Mesodinium rubrum	sphere	5	27-33	14130	500	7.065	0.851937
17	8	N_Thi	2	Litostomatea	HAPTORIDA	Mesodinium	Mesodinium rubrum	sphere	7	37-45	33493.3	500	16.7467	1.91584
17	8	N_Thi	2	Nostocophyceae (Cyanophyceae)	CHROOCOCCALES	Aphanothece	Aphanothece	rotational ellipsoid	3-50k	1.5-2x0.8-1	52.3333	12238	0.640455	0.108667
17	8	N_Thi	2	Nostocophyceae (Cyanophyceae)	CHROOCOCCALES	Aphanothece	Aphanothece	rotational ellipsoid	4-100k	1.5-2x0.8-1	104.667	24476	2.56998	0.417918
17	8	N_Thi	2	Nostocophyceae (Cyanophyceae)	CHROOCOCCALES	Woronichinia	Woronichinia	rotational ellipsoid	4=50 kom	2-5	314	500	0.157	0.0238804
17	8	N_Thi	2	Nostocophyceae (Cyanophyceae)	NOSTOCALES	Anabaena	Anabaena sp.	cylinder		3-4x100	961.625	16850	16.2034	2.30195
17	8	N_Thi	2	Nostocophyceae (Cyanophyceae)	NOSTOCALES	Aphanizomenon	Aphanizomenon flosaquae	cylinder	1	5x100	1962.5	58250	114.316	15.5488
17	8	N_Thi	2	Nostocophyceae (Cyanophyceae)	NOSTOCALES	Dolichospermum	Dolichospermum sp.	chain of spheres	1	4-5x100	1059.75	1000	1.05975	0.149665
17	8	N_Thi	2	Nostocophyceae (Cyanophyceae)	SYNECHOCOCCALES	Aphanocapsa	Aphanocapsa sp.	sphere	14-100k	0.8-1.5	90.432	73428	6.64024	1.08969
17	8	N_Thi	2	Nostocophyceae (Cyanophyceae)	SYNECHOCOCCALES	Aphanocapsa	Aphanocapsa sp.	sphere	13-50k	0.8-1.5	45.216	232522	10.5137	1.79985
17	8	N_Thi	2	Trebouxiophyceae	OOCYSTALES	Oocystis	Oocystis lacustris	rotational ellipsoid	6	20-22x25-30	6346.72	2000	12.6934	1.60723
17	8	N_Thi	2	Ulvophyceae	ULOTHRICALES	Binuclearia	Binuclearia lauterbornii	rotational ellipsoid	1	2-3x6-10	26.1667	24476	0.636376	0.112682
17	8	N_Thi	2			Flagellates	Flagellates	sphere	10	3-5	33.4933	110142	3.68902	0.643195
17	8	N_Thi	2			Flagellates	Flagellates	rotational ellipsoid	7	15-20	1577.67	134618	212.382	29.2747
17	8	N_Thi	2			Flagellates	Flagellates	rotational ellipsoid	2	2-3	4.59961	269236	1.23838	0.243715
17	8	N_Thi	2			Flagellates	Flagellates	rotational ellipsoid	3	3-5	18.84	452806	8.53087	1.54052
17	8	N_Thi	2			Unicell	Unicell	sphere	2	2-3	8.17708	122380	1.00071	0.190149
3	9	C	3	Chlorophyceae	SPHAEROPLEALES	Monoraphidium	Monoraphidium contortum	2 cones (S.)	2	1.5-2x20-30	20.0339	1314875	26.342	4.73909
3	9	C	3	Chrysophyceae	PEDINELLALES	Pseudopedinella	Pseudopedinella	sphere	3	7-9	267.947	58875	15.7754	2.42283
3	9	C	3	Chrysophyceae	PEDINELLALES	Pseudopedinella	Pseudopedinella	sphere	4	9-11	523.333	98125	51.3521	7.57123
3	9	C	3	Cryptophyceae	CRYPTOMONADALES	Plagioselmis	Plagioselmis prolonga	cone + half sphere	2	4-5x7-9	54.3122	1962.5	0.106588	0.018044
3	9	C	3	Cryptophyceae	CRYPTOMONADALES	Teleaulax	Teleaulax cf. amphioxeia	cone + half sphere	2	5-6x10-12	108.837	2000.26	0.217702	0.0353242
3	9	C	3	Diatomophyceae (Bacillariophyceae)	BACILLARIALES (PENNALES)	Asterionella	Asterionella formosa	parallelepiped	4	3-4x100-120	1347.5	1000.13	1.34767	0.0745688
3	9	C	3	Diatomophyceae (Bacillariophyceae)	BACILLARIALES (PENNALES)	Pennales	Pennales	half parallelepiped	6	4-6x70-100	850	1000.13	0.850109	0.0513178
3	9	C	3	Diatomophyceae (Bacillariophyceae)	BACILLARIALES (PENNALES)	Tabularia	Tabularia fasciculata	half parallelepiped	4	12x300-350	24192	2000.26	48.3902	1.5513
3	9	C	3	Diatomophyceae (Bacillariophyceae)	EUPODISCALES (BIDDULPHIALES, CENTRALES)	Skeletonema	Skeletonema marinoi	cylinder	4	4x7-8	94.2	2943.75	0.277301	0.0253694
3	9	C	3	Diatomophyceae (Bacillariophyceae)	EUPODISCALES (BIDDULPHIALES, CENTRALES)	Thalassiosira	Thalassiosira	cylinder	9	50-60	65302.2	1000.13	65.3105	1.73546
3	9	C	3	Dinophyceae	DINOPHYSIALES	Dinophysis	Dinophysis acuminata	flattened ellipsoid	5	48-52	23550	4000.51	94.2121	11.0121
3	9	C	3	Dinophyceae	DINOPHYSIALES	Dinophysis	Dinophysis norvegica	flattened ellipsoid	2	50-60	14718.8	1000.13	14.7206	1.77068
3	9	C	3	Dinophyceae	GONYAULACALES	Amylax	Amylax triacantha	(cone + half sphere)-25%	2	27-30x45-55	10645.5	1000.13	10.6468	1.30622
3	9	C	3	Dinophyceae	GONYAULACALES	Amylax	Amylax triacantha	(cone + half sphere)-25%	1	34-37x35-45	6439.45	4000.51	25.7611	3.25896
3	9	C	3	Dinophyceae	GONYAULACALES	Peridiniales	Peridiniales	sphere-20%	5	27-40	13718.9	1000.13	13.7206	1.65749
3	9	C	3	Dinophyceae	GYMNODINIALES	Gymnodinium	Gymnodinium	flattened ellipsoid	2	7-10x10-15	335.567	1000.13	0.33561	0.0508412
3	9	C	3	Dinophyceae	GYMNODINIALES	Gymnodinium	Gymnodinium	flattened ellipsoid	3	11-13x15-20	920.796	1000.13	0.920914	0.131177
3	9	C	3	Dinophyceae	GYMNODINIALES	Gymnodinium	Gymnodinium	flattened ellipsoid	6	30-34x35-45	14361.9	1000.13	14.3638	1.73034
3	9	C	3	Dinophyceae	GYMNODINIALES	Katodinium	Katodinium glaucum	half cone + cut flattened ellipsoid	4	20x50	4448.33	2000.26	8.89781	1.15132
3	9	C	3	Dinophyceae	PERIDINIALES	Heterocapsa	Heterocapsa rotundata	cone + half sphere	2	7-10x12-15	335.571	1000.13	0.335614	0.0508418
3	9	C	3	Dinophyceae	PERIDINIALES	Heterocapsa	Heterocapsa triquetra	2 cones	5	17-21x25-28	2550.46	1000.13	2.55079	0.341448
3	9	C	3	Dinophyceae	PERIDINIALES	Heterocapsa	Heterocapsa triquetra	2 cones	6	21-23x32-34	4179.34	5000.64	20.8994	2.71456
3	9	C	3	Dinophyceae	PERIDINIALES	Protoperidinium	Protoperidinium brevipes	cone + half sphere	4	36-40	19881.3	4000.51	79.5354	9.3931
3	9	C	3	Ebriophyceae	EBRIALES	Ebria	Ebria tripartita	half sphere-30%	3	27-33	4945.5	2000.26	9.89227	1.27175
3	9	C	3	Euglenophyceae	EUGLENALES	Eutreptiella	Eutreptiella	rotational ellipsoid	6	7-9x25-30	586.133	2000.26	1.17242	0.171667
3	9	C	3	Litostomatea	HAPTORIDA	Mesodinium	Mesodinium rubrum	sphere	6	33-37	22437.9	2000.26	44.8816	5.26153
3	9	C	3	Litostomatea	HAPTORIDA	Mesodinium	Mesodinium rubrum	sphere	7	37-45	33493.3	4000.51	133.99	15.3287
3	9	C	3	Litostomatea	HAPTORIDA	Mesodinium	Mesodinium rubrum	2 spheres * 5/8	3	16-20	3505.92	5000.64	17.5319	2.3017
3	9	C	3	Litostomatea	HAPTORIDA	Mesodinium	Mesodinium rubrum	2 spheres * 5/8	4	20-27	7451.37	5000.64	37.2616	4.67207
3	9	C	3	Litostomatea	HAPTORIDA	Mesodinium	Mesodinium rubrum	sphere	5	27-33	14130	5000.64	70.659	8.52046
3	9	C	3	Litostomatea	HAPTORIDA	Mesodinium	Mesodinium rubrum	sphere	8	45-55	65416.7	13001.7	850.526	93.408
3	9	C	3	Nostocophyceae (Cyanophyceae)	CHROOCOCCALES	Aphanothece	Aphanothece paralleliformis	cylinder	2-20k	1.5-2x0.8-1	22.8906	11775	0.269537	0.0480986
3	9	C	3	Nostocophyceae (Cyanophyceae)	CHROOCOCCALES	Lemmermanniella	Lemmermanniella pallida	cylinder	2k-20	0.5-1.6x1.1-3.7	47.1	1000.13	0.117765	0.019017
3	9	C	3	Nostocophyceae (Cyanophyceae)	CHROOCOCCALES	Lemmermanniella	Lemmermanniella pallida	cylinder	3k-50	0.5-1.6x1.1-3.7	117.75	1000.13	0.23553	0.0364593
3	9	C	3	Nostocophyceae (Cyanophyceae)	CHROOCOCCALES	Lemmermanniella	Lemmermanniella pallida	cylinder	4-100	0.5-1.6x1.1-3.7	235.5	3000.38	1.41318	0.209699
3	9	C	3	Nostocophyceae (Cyanophyceae)	NOSTOCALES	Aphanizomenon	Aphanizomenon flosaquae	cylinder	1	5x100	1962.5	14901.9	29.245	3.97781
3	9	C	3	Nostocophyceae (Cyanophyceae)	OSCILLATORIALES	Oscillatoriales	Oscillatoriales (cf. Planktolyngbya)	cylinder	3	2x100	314	15502	4.86762	0.740386
3	9	C	3	Nostocophyceae (Cyanophyceae)	SYNECHOCOCCALES	Aphanocapsa	Aphanocapsa holsatica	sphere	4-100	1	52.3333	1000.13	0.05234	0.0088806
3	9	C	3	Nostocophyceae (Cyanophyceae)	SYNECHOCOCCALES	Aphanocapsa	Aphanocapsa holsatica	sphere	5-200k	1	104.667	2000.26	0.20936	0.0340517
3	9	C	3	Nostocophyceae (Cyanophyceae)	SYNECHOCOCCALES	Aphanocapsa	Aphanocapsa sp.	sphere	12-20k	0.8-1.5	18.0864	4000.51	0.0723549	0.0130985
3	9	C	3	Nostocophyceae (Cyanophyceae)	SYNECHOCOCCALES	Cyanodictyon	Cyanodictyon planctonicum	rotational ellipsoid	3-50k	0.8-1x1-2	31.7925	13001.7	0.413355	0.0722995
3	9	C	3	Nostocophyceae (Cyanophyceae)	SYNECHOCOCCALES	Cyanodictyon	Cyanodictyon planctonicum	rotational ellipsoid	2-20k	0.8-1x1-2	12.717	23002.9	0.292528	0.0541071
3	9	C	3			Flagellates	Flagellates	rotational ellipsoid	4	5-7	63.585	1962.5	0.124786	0.0209225
3	9	C	3			Flagellates	Flagellates	rotational ellipsoid	2	2-3	4.59961	7850	0.0361069	0.00710589
6	9	C	3	Chlorophyceae	SPHAEROPLEALES	Monoraphidium	Monoraphidium contortum	2 cones (S.)	2	1.5-2x20-30	20.0339	819946	16.4267	2.95526
6	9	C	3	Cryptophyceae	CRYPTOMONADALES	Plagioselmis	Plagioselmis prolonga	cone + half sphere	1	3-4x5-7	24.842	12238	0.304016	0.0539814
6	9	C	3	Diatomophyceae (Bacillariophyceae)	BACILLARIALES (PENNALES)	Pennales	Pennales	half parallelepiped	17	12-20x90-120	10080	500	5.04	0.190647
6	9	C	3	Diatomophyceae (Bacillariophyceae)	BACILLARIALES (PENNALES)	Pennales	Pennales	half parallelepiped	18	20-30x40-60	9375	500	4.6875	0.17976
6	9	C	3	Diatomophyceae (Bacillariophyceae)	EUPODISCALES (BIDDULPHIALES, CENTRALES)	Skeletonema	Skeletonema marinoi	cylinder	4	4x7-8	94.2	48952	4.61128	0.421871
6	9	C	3	Dinophyceae	DINOPHYSIALES	Dinophysis	Dinophysis acuminata	flattened ellipsoid	5	48-52	23550	2000	47.1	5.50533
6	9	C	3	Dinophyceae	DINOPHYSIALES	Dinophysis	Dinophysis norvegica	flattened ellipsoid	1	40-50	14783.5	3500	48.251	5.82713
6	9	C	3	Dinophyceae	GYMNODINIALES	Gymnodinium	Gymnodinium	flattened ellipsoid	6	30-34x35-45	14361.9	1000	14.3619	1.73012
6	9	C	3	Dinophyceae	GYMNODINIALES	Gymnodinium	Gymnodinium	flattened ellipsoid	3	11-13x15-20	920.796	24476	22.5374	3.21029
6	9	C	3	Dinophyceae	PERIDINIALES	Heterocapsa	Heterocapsa triquetra	2 cones	3	14-15x19-21	1100.31	7500	8.25231	1.16278
6	9	C	3	Dinophyceae	PERIDINIALES	Protoperidinium	Protoperidinium	(cone + half sphere)-20%	2	20x25	2747.5	12238	33.6239	4.4805
6	9	C	3	Litostomatea	HAPTORIDA	Mesodinium	Mesodinium rubrum	2 spheres * 5/8	4	20-27	7451.37	2000	14.9027	1.86859
6	9	C	3	Litostomatea	HAPTORIDA	Mesodinium	Mesodinium rubrum	sphere	7	37-45	33493.3	4000	133.973	15.3267
6	9	C	3	Litostomatea	HAPTORIDA	Mesodinium	Mesodinium rubrum	sphere	5	27-33	14130	5000	70.65	8.51937
6	9	C	3	Nostocophyceae (Cyanophyceae)	NOSTOCALES	Aphanizomenon	Aphanizomenon flosaquae	cylinder	1	5x100	1962.5	33050	64.8606	8.82213
6	9	C	3	Nostocophyceae (Cyanophyceae)	OSCILLATORIALES	Oscillatoriales	Oscillatoriales	cylinder	2	1.5x100	176.625	6119	1.08077	0.170261
6	9	C	3	Nostocophyceae (Cyanophyceae)	SYNECHOCOCCALES	Aphanocapsa	Aphanocapsa sp.	sphere	13-50k	0.8-1.5	45.216	24476	1.10671	0.189458
6	9	C	3	Prymnesiophyceae (Haptophyceae)	PRYMNESIALES	Chrysochromulina	Chrysochromulina	sphere	2	4-6	65.4167	12238	0.800569	0.133997
6	9	C	3			Flagellates	Flagellates	rotational ellipsoid	3	3-5	18.84	61190	1.15282	0.208178
6	9	C	3			Flagellates	Flagellates	rotational ellipsoid	7	15-20	1577.67	110142	173.767	23.9521
6	9	C	3			Unicell	Unicell	sphere	2	2-3	8.17708	61190	0.500356	0.0950745
17	9	C	3	Chlorophyceae	SPHAEROPLEALES	Monoraphidium	Monoraphidium contortum	2 cones (S.)	1	1.2-1.5x15-20	7.73879	795470	6.36376	1.21082
17	9	C	3	Diatomophyceae (Bacillariophyceae)	BACILLARIALES (PENNALES)	Diatoma	Diatoma tenuis	parallelepiped	2	3x50-70	540	7500	4.05	0.266371
17	9	C	3	Diatomophyceae (Bacillariophyceae)	BACILLARIALES (PENNALES)	Navicula	Navicula	parallelepiped-40%	1	4-6x20-30	375	24476	9.1785	0.646746
17	9	C	3	Diatomophyceae (Bacillariophyceae)	BACILLARIALES (PENNALES)	Nitzschia	Nitzschia	half parallelepiped	3	3x60-80	315	73428	23.1298	1.6844
17	9	C	3	Diatomophyceae (Bacillariophyceae)	BACILLARIALES (PENNALES)	Nitzschia	Nitzschia	rotational ellipsoid	8	8x50	1600	85666	137.066	7.34182
17	9	C	3	Diatomophyceae (Bacillariophyceae)	BACILLARIALES (PENNALES)	Pennales	Pennales	half parallelepiped	2	4-6x15-25	200	12238	2.4476	0.194222
17	9	C	3	Diatomophyceae (Bacillariophyceae)	EUPODISCALES (BIDDULPHIALES, CENTRALES)	Skeletonema	Skeletonema marinoi	cylinder	4	4x7-8	94.2	159094	14.9867	1.37108
17	9	C	3	Dinophyceae	DINOPHYSIALES	Dinophysis	Dinophysis acuminata	flattened ellipsoid	2	33-37	8014	1000	8.014	1.00039
17	9	C	3	Dinophyceae	DINOPHYSIALES	Dinophysis	Dinophysis acuminata	flattened ellipsoid	5	48-52	23550	3500	82.425	9.63432
17	9	C	3	Dinophyceae	GONYAULACALES	Peridiniales	Peridiniales	sphere-20%	5	27-40	13718.9	2000	27.4377	3.31456
17	9	C	3	Dinophyceae	GONYAULACALES	Peridiniales	Peridiniales	sphere-20%	4	20-27	6541.67	3500	22.8958	2.8937
17	9	C	3	Dinophyceae	GYMNODINIALES	Amphidinium	Amphidinium	flattened ellipsoid	6	30-40	7696.21	1000	7.69621	0.963091
17	9	C	3	Dinophyceae	GYMNODINIALES	Amphidinium	Amphidinium	flattened ellipsoid	5	25-30	2578.99	3000	7.73696	1.03497
17	9	C	3	Dinophyceae	PERIDINIALES	Heterocapsa	Heterocapsa triquetra	2 cones	3	14-15x19-21	1100.31	1000	1.10031	0.155037
17	9	C	3	Dinophyceae	PERIDINIALES	Heterocapsa	Heterocapsa triquetra	2 cones	4	15x 22-24	1354.12	15500	20.9889	2.9202
17	9	C	3	Litostomatea	HAPTORIDA	Mesodinium	Mesodinium rubrum	2 spheres * 5/8	4	20-27	7451.37	500	3.72568	0.467147
17	9	C	3	Litostomatea	HAPTORIDA	Mesodinium	Mesodinium rubrum	sphere	7	37-45	33493.3	500	16.7467	1.91584
17	9	C	3	Nostocophyceae (Cyanophyceae)	CHROOCOCCALES	Aphanothece	Aphanothece	rotational ellipsoid	5-200k	1.5-2x0.8-1	209.333	12238	2.55774	0.398824
17	9	C	3	Nostocophyceae (Cyanophyceae)	CHROOCOCCALES	Aphanothece	Aphanothece	rotational ellipsoid	3-50k	1.5-2x0.8-1	52.3333	48952	2.56182	0.434667
17	9	C	3	Nostocophyceae (Cyanophyceae)	NOSTOCALES	Anabaena	Anabaena sp.	cylinder		3-4x100	961.625	600	0.576975	0.0819686
17	9	C	3	Nostocophyceae (Cyanophyceae)	NOSTOCALES	Aphanizomenon	Aphanizomenon flosaquae	cylinder	1	5x100	1962.5	76250	149.641	20.3536
17	9	C	3	Nostocophyceae (Cyanophyceae)	NOSTOCALES	Dolichospermum	Dolichospermum sp.	chain of spheres	1	4-5x100	1059.75	1000	1.05975	0.149665
17	9	C	3	Nostocophyceae (Cyanophyceae)	SYNECHOCOCCALES	Aphanocapsa	Aphanocapsa sp.	sphere	14-100k	0.8-1.5	90.432	36714	3.32012	0.544844
17	9	C	3	Nostocophyceae (Cyanophyceae)	SYNECHOCOCCALES	Aphanocapsa	Aphanocapsa sp.	sphere	13-50k	0.8-1.5	45.216	48952	2.21341	0.378916
17	9	C	3	Prymnesiophyceae (Haptophyceae)	PRYMNESIALES	Chrysochromulina	Chrysochromulina	sphere	2	4-6	65.4167	36714	2.40171	0.401992
17	9	C	3	Ulvophyceae	ULOTHRICALES	Binuclearia	Binuclearia lauterbornii	rotational ellipsoid	1	2-3x6-10	26.1667	2000	0.052	0.00920754
17	9	C	3			Flagellates	Flagellates	rotational ellipsoid	7	15-20	1577.67	208046	328.227	45.2428
17	9	C	3			Flagellates	Flagellates	rotational ellipsoid	2	2-3	4.59961	220284	1.01322	0.199403
17	9	C	3			Flagellates	Flagellates	rotational ellipsoid	3	3-5	18.84	305950	5.7641	1.04089
17	9	C	3			Flagellates	Flagellates	sphere	10	3-5	33.4933	354902	11.8869	2.07252
17	9	C	3			Unicell	Unicell	sphere	2	2-3	8.17708	61190	0.500356	0.0950745
3	10	N	3	Chlorophyceae	SPHAEROPLEALES	Monoraphidium	Monoraphidium contortum	2 cones (S.)	2	1.5-2x20-30	20.0339	1157875	23.1967	4.17323
3	10	N	3	Chrysophyceae	PEDINELLALES	Pseudopedinella	Pseudopedinella	sphere	4	9-11	523.333	117750	61.6225	9.08547
3	10	N	3	Chrysophyceae	PEDINELLALES	Pseudopedinella	Pseudopedinella	sphere	3	7-9	267.947	353250	94.6522	14.537
3	10	N	3	Cryptophyceae	CRYPTOMONADALES	Plagioselmis	Plagioselmis prolonga	cone + half sphere	2	4-5x7-9	54.3122	5887.5	0.319763	0.0541319
3	10	N	3	Cryptophyceae	CRYPTOMONADALES	Teleaulax	Teleaulax cf. amphioxeia	cone + half sphere	2	5-6x10-12	108.837	8001.02	0.870807	0.141297
3	10	N	3	Diatomophyceae (Bacillariophyceae)	BACILLARIALES (PENNALES)	Pennales	Pennales	half parallelepiped	4	4-6x35-50	420	1000.13	0.420054	0.0289711
3	10	N	3	Diatomophyceae (Bacillariophyceae)	BACILLARIALES (PENNALES)	Pennales	Pennales	half parallelepiped	3	4-6x25-35	300	2000.26	0.600077	0.0441047
3	10	N	3	Diatomophyceae (Bacillariophyceae)	BACILLARIALES (PENNALES)	Pennales	Pennales	half parallelepiped	5	4-6x50-70	600	9001.15	5.40069	0.348203
3	10	N	3	Diatomophyceae (Bacillariophyceae)	BACILLARIALES (PENNALES)	Synedra	Synedra ulna	half parallelepiped	1	5-10x80-130	2475	1000.13	2.47532	0.122095
3	10	N	3	Diatomophyceae (Bacillariophyceae)	BACILLARIALES (PENNALES)	Tabularia	Tabularia fasciculata	half parallelepiped	6	14x200-250	16660	1000.13	16.6621	0.573176
3	10	N	3	Diatomophyceae (Bacillariophyceae)	EUPODISCALES (BIDDULPHIALES, CENTRALES)	centrales	Centrales	cylinder	5	22-27	6132.81	1000.13	6.1336	0.25486
3	10	N	3	Diatomophyceae (Bacillariophyceae)	EUPODISCALES (BIDDULPHIALES, CENTRALES)	Chaetoceros	Chaetoceros	oval cylinder	7	10x10	549.5	2000.26	1.09914	0.0720532
3	10	N	3	Diatomophyceae (Bacillariophyceae)	EUPODISCALES (BIDDULPHIALES, CENTRALES)	Chaetoceros	Chaetoceros cf. danicus	oval cylinder	3	17-18x11-13	2163.66	6000.77	12.9836	0.656898
3	10	N	3	Diatomophyceae (Bacillariophyceae)	EUPODISCALES (BIDDULPHIALES, CENTRALES)	Chaetoceros	Chaetoceros cf. wighamii	oval cylinder	13	12x5	395.64	8001.02	3.16553	0.220805
3	10	N	3	Diatomophyceae (Bacillariophyceae)	EUPODISCALES (BIDDULPHIALES, CENTRALES)	Chaetoceros	Chaetoceros subtilis	oval cylinder	2	3x8-17	75.0656	4000.51	0.300301	0.0286782
3	10	N	3	Diatomophyceae (Bacillariophyceae)	EUPODISCALES (BIDDULPHIALES, CENTRALES)	Skeletonema	Skeletonema marinoi	cylinder	4	4x7-8	94.2	196250	18.4868	1.69129
3	10	N	3	Diatomophyceae (Bacillariophyceae)	EUPODISCALES (BIDDULPHIALES, CENTRALES)	Skeletonema	Skeletonema marinoi	cylinder	17	6x15-25	536.94	471000	252.899	16.6512
3	10	N	3	Diatomophyceae (Bacillariophyceae)	EUPODISCALES (BIDDULPHIALES, CENTRALES)	Thalassiosira	Thalassiosira	cylinder	9	50-60	65302.2	1000.13	65.3105	1.73546
3	10	N	3	Diatomophyceae (Bacillariophyceae)	EUPODISCALES (BIDDULPHIALES, CENTRALES)	Thalassiosira	Thalassiosira	cylinder	7	27-32	16828.4	2000.26	33.6612	1.15574
3	10	N	3	Dinophyceae	DINOPHYSIALES	Dinophysis	Dinophysis acuminata	flattened ellipsoid	5	48-52	23550	3500.45	82.4356	9.63556
3	10	N	3	Dinophyceae	GONYAULACALES	Alexandrium	cf. Alexandrium	rotational ellipsoid	4	33-40x40	27129.6	1000.13	27.1331	3.14422
3	10	N	3	Dinophyceae	GONYAULACALES	Amylax	Amylax triacantha	(cone + half sphere)-25%	1	34-37x35-45	6439.45	1000.13	6.44028	0.814739
3	10	N	3	Dinophyceae	GONYAULACALES	Amylax	Amylax triacantha	(cone + half sphere)-25%	2	27-30x45-55	10645.5	2000.26	21.2937	2.61245
3	10	N	3	Dinophyceae	GYMNODINIALES	Gymnodiniales	Gymnodiniales	sphere-10%	3	15-20	2314.02	7000.9	16.2002	2.18147
3	10	N	3	Dinophyceae	GYMNODINIALES	Gymnodinium	Gymnodinium	flattened ellipsoid	5	18-23x25-35	4638.88	6000.77	27.8368	3.59271
3	10	N	3	Dinophyceae	GYMNODINIALES	Gymnodinium	Gymnodinium	flattened ellipsoid	6	30-34x35-45	14361.9	6000.77	86.1827	10.3821
3	10	N	3	Dinophyceae	GYMNODINIALES	Gyrodinium	Gyrodinium	flattened ellipsoid	13	23-27x45-55	10957.3	1000.13	10.9587	1.34212
3	10	N	3	Dinophyceae	GYMNODINIALES	Gyrodinium	Gyrodinium	flattened ellipsoid	5	18-23x25-35	4638.88	5000.64	23.1974	2.99393
3	10	N	3	Dinophyceae	PERIDINIALES	Heterocapsa	Heterocapsa rotundata	cone + half sphere	2	7-10x12-15	335.571	4000.51	1.34246	0.203367
3	10	N	3	Dinophyceae	PERIDINIALES	Heterocapsa	Heterocapsa triquetra	2 cones	5	17-21x25-28	2550.46	9001.15	22.9571	3.07303
3	10	N	3	Dinophyceae	PERIDINIALES	Heterocapsa	Heterocapsa triquetra	2 cones	6	21-23x32-34	4179.34	10001.3	41.7987	5.42912
3	10	N	3	Dinophyceae	PERIDINIALES	Protoperidinium	Protoperidinium	(cone + half sphere)-20%	2	20x25	2747.5	1000.13	2.74785	0.366161
3	10	N	3	Dinophyceae	PERIDINIALES	Protoperidinium	Protoperidinium bipes	half cone	2	17-21x23-26	1180.77	4000.51	4.72369	0.662724
3	10	N	3	Dinophyceae	PERIDINIALES	Protoperidinium	Protoperidinium brevipes	cone + half sphere	4	36-40	19881.3	10001.3	198.838	23.4828
3	10	N	3	Dinophyceae	PERIDINIALES	Scrippsiella	Scrippsiella	sphere	8	28-30	12763.6	3000.38	38.2956	4.64664
3	10	N	3	Euglenophyceae	EUGLENALES	Eutreptiella	Eutreptiella	rotational ellipsoid	6	7-9x25-30	586.133	6000.77	3.51725	0.515002
3	10	N	3	Litostomatea	HAPTORIDA	Mesodinium	Mesodinium rubrum	sphere	8	45-55	65416.7	7000.9	457.975	50.2966
3	10	N	3	Litostomatea	HAPTORIDA	Mesodinium	Mesodinium rubrum	2 spheres * 5/8	3	16-20	3505.92	8001.02	28.051	3.68272
3	10	N	3	Litostomatea	HAPTORIDA	Mesodinium	Mesodinium rubrum	sphere	7	37-45	33493.3	13001.7	435.469	49.8183
3	10	N	3	Litostomatea	HAPTORIDA	Mesodinium	Mesodinium rubrum	sphere	6	33-37	22437.9	18002.3	403.934	47.3538
3	10	N	3	Litostomatea	HAPTORIDA	Mesodinium	Mesodinium rubrum	sphere	5	27-33	14130	20002.6	282.636	34.0818
3	10	N	3	Litostomatea	HAPTORIDA	Mesodinium	Mesodinium rubrum	2 spheres * 5/8	4	20-27	7451.37	25003.2	186.308	23.3603
3	10	N	3	Nostocophyceae (Cyanophyceae)	CHROOCOCCALES	Aphanothece	Aphanothece paralleliformis	cylinder	2-20k	1.5-2x0.8-1	22.8906	3925	0.0898456	0.0160329
3	10	N	3	Nostocophyceae (Cyanophyceae)	CHROOCOCCALES	Lemmermanniella	Lemmermanniella pallida	cylinder	5-200k	0.5-1.6x1.1-3.7	471	4000.51	1.88424	0.279599
3	10	N	3	Nostocophyceae (Cyanophyceae)	CHROOCOCCALES	Snowella	Snowella litoralis	sphere	3=20 kom	2.4-4	342.972	2000.26	0.686031	0.103788
3	10	N	3	Nostocophyceae (Cyanophyceae)	OSCILLATORIALES	Oscillatoriales	Oscillatoriales (cf. Planktolyngbya)	cylinder	3	2x100	314	4400.56	1.38178	0.210174
3	10	N	3	Nostocophyceae (Cyanophyceae)	SYNECHOCOCCALES	Aphanocapsa	Aphanocapsa holsatica	sphere	4-100	1	52.3333	500.064	0.02617	0.0044403
3	10	N	3	Nostocophyceae (Cyanophyceae)	SYNECHOCOCCALES	Aphanocapsa	Aphanocapsa holsatica	sphere	5-200k	1	104.667	6000.77	0.62808	0.102155
3	10	N	3	Nostocophyceae (Cyanophyceae)	SYNECHOCOCCALES	Aphanocapsa	Aphanocapsa incerta	sphere	3-50k	1	26.1667	500.064	0.013085	0.00231603
3	10	N	3	Nostocophyceae (Cyanophyceae)	SYNECHOCOCCALES	Aphanocapsa	Aphanocapsa incerta	sphere	4-100	1	52.3333	3500.45	0.18319	0.0310821
3	10	N	3			Flagellates	Flagellates	rotational ellipsoid	4	5-7	63.585	1962.5	0.124786	0.0209225
3	10	N	3			Flagellates	Flagellates	rotational ellipsoid	2	2-3	4.59961	39250	0.180535	0.0355294
6	10	N	3	Chlorophyceae	SPHAEROPLEALES	Monoraphidium	Monoraphidium contortum	2 cones (S.)	2	1.5-2x20-30	20.0339	5360244	107.386	19.3195
6	10	N	3	Diatomophyceae (Bacillariophyceae)	BACILLARIALES (PENNALES)	Diatoma	Diatoma tenuis	parallelepiped	2	3x50-70	540	6000	3.24	0.213097
6	10	N	3	Diatomophyceae (Bacillariophyceae)	BACILLARIALES (PENNALES)	Licmophora	Licmophora gracilis	half parallelepiped	3	18-22x45-55	5500	500	2.75	0.116643
6	10	N	3	Diatomophyceae (Bacillariophyceae)	BACILLARIALES (PENNALES)	Nitzschia	Nitzschia	rotational ellipsoid	2	3x40	180	12238	2.20284	0.178316
6	10	N	3	Diatomophyceae (Bacillariophyceae)	BACILLARIALES (PENNALES)	Pennales	Pennales	half parallelepiped	6	4-6x70-100	850	500	0.425	0.0256556
6	10	N	3	Diatomophyceae (Bacillariophyceae)	BACILLARIALES (PENNALES)	Pennales	Pennales	half parallelepiped	2	4-6x15-25	200	12238	2.4476	0.194222
6	10	N	3	Diatomophyceae (Bacillariophyceae)	BACILLARIALES (PENNALES)	Pennales	Pennales	half parallelepiped	17	12-20x90-120	10080	12238	123.359	4.66628
6	10	N	3	Diatomophyceae (Bacillariophyceae)	EUPODISCALES (BIDDULPHIALES, CENTRALES)	centrales	Centrales	cylinder	5	22-27	6132.81	1500	9.19922	0.382241
6	10	N	3	Diatomophyceae (Bacillariophyceae)	EUPODISCALES (BIDDULPHIALES, CENTRALES)	centrales	Centrales	cylinder	6	27-32	10597.5	4500	47.6887	1.78692
6	10	N	3	Diatomophyceae (Bacillariophyceae)	EUPODISCALES (BIDDULPHIALES, CENTRALES)	centrales	Centrales	cylinder	7	32-40	16828.4	24476	411.893	14.1422
6	10	N	3	Diatomophyceae (Bacillariophyceae)	EUPODISCALES (BIDDULPHIALES, CENTRALES)	Chaetoceros	Chaetoceros	oval cylinder	12	11-15x11-15	1207.25	2000	2.4145	0.136402
6	10	N	3	Diatomophyceae (Bacillariophyceae)	EUPODISCALES (BIDDULPHIALES, CENTRALES)	Coscinodiscus	Coscinodiscus	cylinder	4	50-60	78362.6	500	39.1813	1.00588
6	10	N	3	Diatomophyceae (Bacillariophyceae)	EUPODISCALES (BIDDULPHIALES, CENTRALES)	Coscinodiscus	Coscinodiscus	cylinder	6	70-90	200960	500	100.48	2.15897
6	10	N	3	Diatomophyceae (Bacillariophyceae)	EUPODISCALES (BIDDULPHIALES, CENTRALES)	Melosira	Melosira arctica	cylinder	7	19x20-30	4537.3	7500	34.0297	1.49685
6	10	N	3	Diatomophyceae (Bacillariophyceae)	EUPODISCALES (BIDDULPHIALES, CENTRALES)	Skeletonema	Skeletonema marinoi	cylinder	17	6x15-25	536.94	36714	19.7132	1.29794
6	10	N	3	Diatomophyceae (Bacillariophyceae)	EUPODISCALES (BIDDULPHIALES, CENTRALES)	Skeletonema	Skeletonema marinoi	cylinder	7	7x7-10	326.953	3316498	1084.34	78.4116
6	10	N	3	Dinophyceae	DINOPHYSIALES	Dinophysis	Dinophysis acuminata	flattened ellipsoid	5	48-52	23550	7500	176.625	20.645
6	10	N	3	Dinophyceae	DINOPHYSIALES	Dinophysis	Dinophysis norvegica	flattened ellipsoid	1	40-50	14783.5	3000	41.358	4.99468
6	10	N	3	Dinophyceae	GONYAULACALES	Amylax	Amylax triacantha	(cone + half sphere)-25%	1	34-37x35-45	6439.45	9500	61.1705	7.73852
6	10	N	3	Dinophyceae	GONYAULACALES	Peridiniales	Peridiniales	sphere-20%	4	20-27	6541.67	2500	16.3542	2.06693
6	10	N	3	Dinophyceae	GYMNODINIALES	Gymnodinium	Gymnodinium	flattened ellipsoid	3	11-13x15-20	920.796	500	0.460398	0.0655803
6	10	N	3	Dinophyceae	GYMNODINIALES	Gymnodinium	Gymnodinium	flattened ellipsoid	6	30-34x35-45	14361.9	500	7.18097	0.865061
6	10	N	3	Dinophyceae	PERIDINIALES	Heterocapsa	Heterocapsa rotundata	cone + half sphere	1	5-7x10-12	131.88	24476	3.22789	0.517657
6	10	N	3	Dinophyceae	PERIDINIALES	Heterocapsa	Heterocapsa triquetra	2 cones	3	14-15x19-21	1100.31	1500	1.65046	0.232556
6	10	N	3	Dinophyceae	PERIDINIALES	Heterocapsa	Heterocapsa triquetra	2 cones	4	15x 22-24	1354.12	66500	90.0493	12.5286
6	10	N	3	Dinophyceae	PERIDINIALES	Protoperidinium	Protoperidinium brevipes	cone + half sphere	3	30-35	12447.4	6000	74.6841	9.07575
6	10	N	3	Ebriophyceae	EBRIALES	Ebria	Ebria tripartita	half sphere-30%	1	17-23	1465	500	0.7325	0.101425
6	10	N	3	Litostomatea	HAPTORIDA	Mesodinium	Mesodinium rubrum	2 spheres * 5/8	3	16-20	3505.92	1000	3.50592	0.460281
6	10	N	3	Litostomatea	HAPTORIDA	Mesodinium	Mesodinium rubrum	2 spheres * 5/8	4	20-27	7451.37	4000	29.8055	3.73717
6	10	N	3	Litostomatea	HAPTORIDA	Mesodinium	Mesodinium rubrum	sphere	7	37-45	33493.3	9500	318.187	36.401
6	10	N	3	Litostomatea	HAPTORIDA	Mesodinium	Mesodinium rubrum	sphere	5	27-33	14130	29500	416.835	50.2643
6	10	N	3	Nostocophyceae (Cyanophyceae)	NOSTOCALES	Anabaena	Anabaena sp.	cylinder		3-4x100	961.625	650	0.625056	0.0887993
6	10	N	3	Nostocophyceae (Cyanophyceae)	NOSTOCALES	Aphanizomenon	Aphanizomenon flosaquae	cylinder	1	5x100	1962.5	3850	7.55563	1.02769
6	10	N	3	Nostocophyceae (Cyanophyceae)	OSCILLATORIALES	Oscillatoriales	Oscillatoriales	cylinder	2	1.5x100	176.625	29371.2	5.18769	0.817255
6	10	N	3	Nostocophyceae (Cyanophyceae)	SYNECHOCOCCALES	Aphanocapsa	Aphanocapsa sp.	sphere	15-200k	0.8-1.5	180.864	12238	2.21341	0.348191
6	10	N	3	Nostocophyceae (Cyanophyceae)	SYNECHOCOCCALES	Aphanocapsa	Aphanocapsa sp.	sphere	14-100k	0.8-1.5	90.432	24476	2.21341	0.363229
6	10	N	3	Ulvophyceae	ULOTHRICALES	Binuclearia	Binuclearia lauterbornii	rotational ellipsoid	1	2-3x6-10	26.1667	24476	0.636376	0.112682
6	10	N	3			Flagellates	Flagellates	sphere	10	3-5	33.4933	48952	1.63957	0.285864
6	10	N	3			Flagellates	Flagellates	rotational ellipsoid	7	15-20	1577.67	146856	231.69	31.9361
6	10	N	3			Unicell	Unicell	sphere	2	2-3	8.17708	36714	0.300213	0.0570447
17	10	N	3	Chlorophyceae	SPHAEROPLEALES	Monoraphidium	Monoraphidium contortum	2 cones (S.)	2	1.5-2x20-30	20.0339	36714	0.735523	0.132325
17	10	N	3	Chlorophyceae	SPHAEROPLEALES	Monoraphidium	Monoraphidium contortum	2 cones (S.)	1	1.2-1.5x15-20	7.73879	4295538	34.3643	6.53842
17	10	N	3	Cryptophyceae	CRYPTOMONADALES	Plagioselmis	Plagioselmis prolonga	cone + half sphere	1	3-4x5-7	24.842	24476	0.608032	0.107963
17	10	N	3	Diatomophyceae (Bacillariophyceae)	BACILLARIALES (PENNALES)	Cylindrotheca	Cylindrotheca closterium	rotational ellipsoid	7	3-4x25-28	179.734	36714	6.59874	0.534306
17	10	N	3	Diatomophyceae (Bacillariophyceae)	BACILLARIALES (PENNALES)	Diatoma	Diatoma cf. vulgaris	parallelepiped	2	12-16x40-50	8820	4500	39.69	1.53972
17	10	N	3	Diatomophyceae (Bacillariophyceae)	BACILLARIALES (PENNALES)	Diatoma	Diatoma tenuis	parallelepiped	6	4x70-90	1280	9500	12.16	0.679399
17	10	N	3	Diatomophyceae (Bacillariophyceae)	BACILLARIALES (PENNALES)	Diatoma	Diatoma tenuis	parallelepiped	2	3x50-70	540	23500	12.69	0.834628
17	10	N	3	Diatomophyceae (Bacillariophyceae)	BACILLARIALES (PENNALES)	Navicula	Navicula	parallelepiped-40%	1	4-6x20-30	375	24476	9.1785	0.646746
17	10	N	3	Diatomophyceae (Bacillariophyceae)	BACILLARIALES (PENNALES)	Nitzschia	Nitzschia	rotational ellipsoid	2	3x40	180	48952	8.81136	0.713264
17	10	N	3	Diatomophyceae (Bacillariophyceae)	BACILLARIALES (PENNALES)	Nitzschia	Nitzschia	half parallelepiped	3	3x60-80	315	61190	19.2749	1.40367
17	10	N	3	Diatomophyceae (Bacillariophyceae)	BACILLARIALES (PENNALES)	Nitzschia	Nitzschia	rotational ellipsoid	8	8x50	1600	61190	97.904	5.24415
17	10	N	3	Diatomophyceae (Bacillariophyceae)	BACILLARIALES (PENNALES)	Pennales	Pennales	half parallelepiped	5	4-6x50-70	600	500	0.3	0.0193421
17	10	N	3	Diatomophyceae (Bacillariophyceae)	BACILLARIALES (PENNALES)	Pennales	Pennales	half parallelepiped	13	9-12x50-70	2520	1000	2.52	0.123877
17	10	N	3	Diatomophyceae (Bacillariophyceae)	BACILLARIALES (PENNALES)	Pennales	Pennales	half parallelepiped	2	4-6x15-25	200	73428	14.6856	1.16533
17	10	N	3	Diatomophyceae (Bacillariophyceae)	BACILLARIALES (PENNALES)	Tabularia	Tabularia fasciculata	half parallelepiped	5	8x100-150	4128	1000	4.128	0.18485
17	10	N	3	Diatomophyceae (Bacillariophyceae)	EUPODISCALES (BIDDULPHIALES, CENTRALES)	centrales	Centrales	cylinder	3	12-17	1722.09	12238	21.075	1.11328
17	10	N	3	Diatomophyceae (Bacillariophyceae)	EUPODISCALES (BIDDULPHIALES, CENTRALES)	Chaetoceros	Chaetoceros	oval cylinder	12	11-15x11-15	1207.25	2000	2.4145	0.136402
17	10	N	3	Diatomophyceae (Bacillariophyceae)	EUPODISCALES (BIDDULPHIALES, CENTRALES)	Chaetoceros	Chaetoceros cf.affinis	oval cylinder	6	12-18x25-35	3532.5	3500	12.3637	0.570186
17	10	N	3	Diatomophyceae (Bacillariophyceae)	EUPODISCALES (BIDDULPHIALES, CENTRALES)	Coscinodiscus	Coscinodiscus	cylinder	4	50-60	78362.6	500	39.1813	1.00588
17	10	N	3	Diatomophyceae (Bacillariophyceae)	EUPODISCALES (BIDDULPHIALES, CENTRALES)	Melosira	Melosira arctica	cylinder	1	7-9x10-16	653.12	1500	0.9795	0.0621498
17	10	N	3	Diatomophyceae (Bacillariophyceae)	EUPODISCALES (BIDDULPHIALES, CENTRALES)	Melosira	Melosira arctica	cylinder	7	19x20-30	4537.3	19500	88.4774	3.89181
17	10	N	3	Diatomophyceae (Bacillariophyceae)	EUPODISCALES (BIDDULPHIALES, CENTRALES)	Skeletonema	Skeletonema marinoi	cylinder	4	4x7-8	94.2	183570	17.2923	1.58202
17	10	N	3	Dinophyceae	DINOPHYSIALES	Dinophysis	Dinophysis acuminata	flattened ellipsoid	5	48-52	23550	1000	23.55	2.75266
17	10	N	3	Dinophyceae	DINOPHYSIALES	Dinophysis	Dinophysis acuminata	flattened ellipsoid	2	33-37	8014	6000	48.084	6.00233
17	10	N	3	Dinophyceae	GONYAULACALES	Amylax	Amylax triacantha	(cone + half sphere)-25%	1	34-37x35-45	6439.45	500	3.848	0.481534
17	10	N	3	Dinophyceae	GONYAULACALES	Peridiniales	Peridiniales	sphere-20%	4	20-27	6541.67	1000	6.54167	0.826771
17	10	N	3	Dinophyceae	GONYAULACALES	Peridiniales	Peridiniales	sphere-20%	5	27-40	13718.9	3000	41.1566	4.97184
17	10	N	3	Dinophyceae	GYMNODINIALES	Gymnodinium	Gymnodinium	flattened ellipsoid	2	7-10x10-15	335.567	12238	4.10667	0.622115
17	10	N	3	Dinophyceae	PERIDINIALES	Heterocapsa	Heterocapsa triquetra	2 cones	4	15x 22-24	1354.12	500	0.677063	0.0942001
17	10	N	3	Dinophyceae	PERIDINIALES	Heterocapsa	Heterocapsa triquetra	2 cones	3	14-15x19-21	1100.31	1500	1.65046	0.232556
17	10	N	3	Litostomatea	HAPTORIDA	Mesodinium	Mesodinium rubrum	2 spheres * 5/8	4	20-27	7451.37	500	3.72568	0.467147
17	10	N	3	Litostomatea	HAPTORIDA	Mesodinium	Mesodinium rubrum	sphere	5	27-33	14130	500	7.065	0.851937
17	10	N	3	Nostocophyceae (Cyanophyceae)	CHROOCOCCALES	Aphanothece	Aphanothece	rotational ellipsoid	5-200k	1.5-2x0.8-1	209.333	36714	7.67323	1.19647
17	10	N	3	Nostocophyceae (Cyanophyceae)	CHROOCOCCALES	Aphanothece	Aphanothece	rotational ellipsoid	4-100k	1.5-2x0.8-1	104.667	61190	6.42495	1.04479
17	10	N	3	Nostocophyceae (Cyanophyceae)	CHROOCOCCALES	Aphanothece	Aphanothece	rotational ellipsoid	3-50k	1.5-2x0.8-1	52.3333	85666	4.48319	0.760668
17	10	N	3	Nostocophyceae (Cyanophyceae)	NOSTOCALES	Anabaena	Anabaena sp.	cylinder		3-4x100	961.625	4000	3.8465	0.546457
17	10	N	3	Nostocophyceae (Cyanophyceae)	NOSTOCALES	Aphanizomenon	Aphanizomenon flosaquae	cylinder	1	5x100	1962.5	74050	145.323	19.7664
17	10	N	3	Nostocophyceae (Cyanophyceae)	OSCILLATORIALES	Oscillatoriales	Oscillatoriales	cylinder	2	1.5x100	176.625	33654.5	5.94423	0.936438
17	10	N	3	Nostocophyceae (Cyanophyceae)	SYNECHOCOCCALES	Aphanocapsa	Aphanocapsa sp.	sphere	14-100k	0.8-1.5	90.432	24476	2.21341	0.363229
17	10	N	3	Nostocophyceae (Cyanophyceae)	SYNECHOCOCCALES	Aphanocapsa	Aphanocapsa sp.	sphere	13-50k	0.8-1.5	45.216	61190	2.76677	0.473646
17	10	N	3	Trebouxiophyceae	OOCYSTALES	Oocystis	Oocystis lacustris	rotational ellipsoid	6	20-22x25-30	6346.72	2000	12.6934	1.60723
17	10	N	3	Trebouxiophyceae	OOCYSTALES	Scenedesmus	Scenedesmus	2 cones	3	4-5x8-12	211.95	18357	3.89168	0.606296
17	10	N	3			Flagellates	Flagellates	rotational ellipsoid	2	2-3	4.59961	122380	0.5629	0.110779
17	10	N	3			Flagellates	Flagellates	rotational ellipsoid	3	3-5	18.84	208046	3.91959	0.707806
17	10	N	3			Flagellates	Flagellates	sphere	10	3-5	33.4933	220284	7.37805	1.28639
17	10	N	3			Flagellates	Flagellates	rotational ellipsoid	7	15-20	1577.67	281474	444.072	61.2108
17	10	N	3			Unicell	Unicell	sphere	2	2-3	8.17708	73428	0.600427	0.114089
0	11	Thi	3	Chlorophyceae	SPHAEROPLEALES	Monoraphidium	Monoraphidium contortum	2 cones (S.)	2	1.5-2x20-30	20.0339	514175	10.3009	1.8532
0	11	Thi	3	Chlorophyceae	SPHAEROPLEALES	Monoraphidium	Monoraphidium minutum	2 cones (c.)	2	2-3x7-10	13.901	400.051	0.00556113	0.00102304
0	11	Thi	3	Chrysophyceae	PEDINELLALES	Pseudopedinella	Pseudopedinella	sphere	3	7-9	267.947	74575	19.9821	3.06891
0	11	Thi	3	Cryptophyceae	CRYPTOMONADALES	Plagioselmis	Plagioselmis prolonga	cone + half sphere	1	3-4x5-7	24.842	3434.38	0.0853167	0.0151489
0	11	Thi	3	Cryptophyceae	CRYPTOMONADALES	Teleaulax	Teleaulax cf. amphioxeia	cone + half sphere	2	5-6x10-12	108.837	1200.15	0.130621	0.0211945
0	11	Thi	3	Diatomophyceae (Bacillariophyceae)	BACILLARIALES (PENNALES)	Cylindrotheca	Cylindrotheca closterium	rotational ellipsoid	7	3-4x25-28	179.734	1308.33	0.235151	0.0190404
0	11	Thi	3	Diatomophyceae (Bacillariophyceae)	BACILLARIALES (PENNALES)	Diatoma	Diatoma cf. vulgaris	parallelepiped	2	12-16x40-50	8820	400.051	3.07759	0.122516
0	11	Thi	3	Diatomophyceae (Bacillariophyceae)	BACILLARIALES (PENNALES)	Diploneis	Diploneis elliptica	oval cylinder	1	20x30-40	7693	400.051	3.07759	0.122516
0	11	Thi	3	Diatomophyceae (Bacillariophyceae)	BACILLARIALES (PENNALES)	Licmophora	Licmophora gracilis	half parallelepiped	2	23-27x70-80	13125	500.064	6.56334	0.236188
0	11	Thi	3	Diatomophyceae (Bacillariophyceae)	BACILLARIALES (PENNALES)	Pennales	Pennales	half parallelepiped	6	4-6x70-100	850	1440.18	1.22416	0.0738976
0	11	Thi	3	Diatomophyceae (Bacillariophyceae)	BACILLARIALES (PENNALES)	Pennales	Pennales	half parallelepiped	3	4-6x25-35	300	1920.25	0.576074	0.0423405
0	11	Thi	3	Diatomophyceae (Bacillariophyceae)	BACILLARIALES (PENNALES)	Pennales	Pennales	half parallelepiped	5	4-6x50-70	600	2880.37	1.72822	0.111425
0	11	Thi	3	Diatomophyceae (Bacillariophyceae)	BACILLARIALES (PENNALES)	Pennales	Pennales	half parallelepiped	2	4-6x15-25	200	4800.61	0.960123	0.0761879
0	11	Thi	3	Diatomophyceae (Bacillariophyceae)	BACILLARIALES (PENNALES)	Pennales	Pennales	half parallelepiped	13	9-12x50-70	2520	6480.83	16.3317	0.802824
0	11	Thi	3	Diatomophyceae (Bacillariophyceae)	EUPODISCALES (BIDDULPHIALES, CENTRALES)	centrales	Centrales	cylinder	7	32-40	16828.4	300.038	5.04918	0.173361
0	11	Thi	3	Diatomophyceae (Bacillariophyceae)	EUPODISCALES (BIDDULPHIALES, CENTRALES)	centrales	Centrales	cylinder	5	22-27	6132.81	400.051	2.45344	0.101944
0	11	Thi	3	Diatomophyceae (Bacillariophyceae)	EUPODISCALES (BIDDULPHIALES, CENTRALES)	centrales	Centrales	cylinder	2	7-12	510.25	960.123	0.489903	0.0325681
0	11	Thi	3	Diatomophyceae (Bacillariophyceae)	EUPODISCALES (BIDDULPHIALES, CENTRALES)	Melosira	Melosira lineata	cylinder	1	13-15x26-34	4615.8	1000.13	4.61639	0.202401
0	11	Thi	3	Diatomophyceae (Bacillariophyceae)	EUPODISCALES (BIDDULPHIALES, CENTRALES)	Skeletonema	Skeletonema marinoi	cylinder	17	6x15-25	536.94	2880.37	1.54659	0.101829
0	11	Thi	3	Diatomophyceae (Bacillariophyceae)	EUPODISCALES (BIDDULPHIALES, CENTRALES)	Skeletonema	Skeletonema marinoi	cylinder	22	9-11x9-14	863.5	5040.65	4.3526	0.261968
0	11	Thi	3	Dinophyceae	DINOPHYSIALES	Dinophysis	Dinophysis acuminata	flattened ellipsoid	4	43-47	16956	500.064	8.47909	1.01115
0	11	Thi	3	Dinophyceae	DINOPHYSIALES	Dinophysis	Dinophysis acuminata	flattened ellipsoid	5	48-52	23550	1100.14	25.9083	3.02832
0	11	Thi	3	Dinophyceae	GONYAULACALES	Amylax	Amylax triacantha	(cone + half sphere)-25%	1	34-37x35-45	6439.45	400.051	2.57611	0.325896
0	11	Thi	3	Dinophyceae	GONYAULACALES	Amylax	Amylax triacantha	(cone + half sphere)-25%	2	27-30x45-55	10645.5	1000.13	10.6468	1.30622
0	11	Thi	3	Dinophyceae	GONYAULACALES	Peridiniales	Peridiniales	sphere-20%	6	40-50	4330	200.026	0.866111	0.112254
0	11	Thi	3	Dinophyceae	GONYAULACALES	Peridiniales	Peridiniales	sphere-20%	4	20-27	6541.67	4000.51	26.17	3.30751
0	11	Thi	3	Dinophyceae	GONYAULACALES	Peridiniella	Peridiniella danica	flattened ellipsoid	1	18-22x18-22	2721.33	4000.51	10.8867	1.45154
0	11	Thi	3	Dinophyceae	GYMNODINIALES	Gymnodiniales	Gymnodiniales	sphere-10%	3	15-20	2314.02	1440.18	3.33262	0.448759
0	11	Thi	3	Dinophyceae	GYMNODINIALES	Gymnodinium	Gymnodinium	flattened ellipsoid	5	18-23x25-35	4638.88	800.102	3.71158	0.479028
0	11	Thi	3	Dinophyceae	GYMNODINIALES	Gymnodinium	Gymnodinium	flattened ellipsoid	3	11-13x15-20	920.796	1920.25	1.76815	0.25186
0	11	Thi	3	Dinophyceae	GYMNODINIALES	Katodinium	Katodinium glaucum	half cone + cut flattened ellipsoid	3	14-15x33-36	1613.33	400.051	0.645413	0.0888425
0	11	Thi	3	Dinophyceae	GYMNODINIALES	Katodinium	Katodinium glaucum	half cone + cut flattened ellipsoid	4	20x50	4448.33	800.102	3.55912	0.460529
0	11	Thi	3	Dinophyceae	PERIDINIALES	Heterocapsa	Heterocapsa rotundata	cone + half sphere	1	5-7x10-12	131.88	11775	1.55289	0.249036
0	11	Thi	3	Dinophyceae	PERIDINIALES	Heterocapsa	Heterocapsa triquetra	2 cones	5	17-21x25-28	2550.46	15121.9	38.568	5.1627
0	11	Thi	3	Dinophyceae	PERIDINIALES	Oblea	Oblea rotunda	half cone + cut flattened ellipsoid	2	28-33	12717	400.051	5.08745	0.617428
0	11	Thi	3	Dinophyceae	PERIDINIALES	Protoperidinium	Protoperidinium bipes	half cone	2	17-21x23-26	1180.77	2160.28	2.55079	0.357871
0	11	Thi	3	Dinophyceae	PERIDINIALES	Protoperidinium	Protoperidinium brevipes	cone + half sphere	3	30-35	12447.4	1800.23	22.4081	2.72307
0	11	Thi	3	Dinophyceae	SUESSIALES	Biecheleria	Biecheleria baltica	rotational ellipsoid	7	22x25	6332.33	3200.41	20.2661	2.56642
0	11	Thi	3	Ebriophyceae	EBRIALES	Ebria	Ebria tripartita	half sphere-30%	3	27-33	4945.5	392.5	1.94111	0.24955
0	11	Thi	3	Litostomatea	HAPTORIDA	Mesodinium	Mesodinium rubrum	2 spheres * 5/8	3	16-20	3505.92	1400.18	4.90892	0.644476
0	11	Thi	3	Litostomatea	HAPTORIDA	Mesodinium	Mesodinium rubrum	sphere	5	27-33	14130	1600.2	22.6109	2.72655
0	11	Thi	3	Litostomatea	HAPTORIDA	Mesodinium	Mesodinium rubrum	sphere	8	45-55	65416.7	2400.31	157.02	17.2446
0	11	Thi	3	Litostomatea	HAPTORIDA	Mesodinium	Mesodinium rubrum	2 spheres * 5/8	2	14-16	2207.81	6400.82	14.1318	1.9084
0	11	Thi	3	Litostomatea	HAPTORIDA	Mesodinium	Mesodinium rubrum	2 spheres * 5/8	4	20-27	7451.37	7801	58.1281	7.28842
0	11	Thi	3	Litostomatea	HAPTORIDA	Mesodinium	Mesodinium rubrum	sphere	7	37-45	33493.3	8601.1	288.08	32.9567
0	11	Thi	3	Litostomatea	HAPTORIDA	Mesodinium	Mesodinium rubrum	sphere	6	33-37	22437.9	13601.7	305.195	35.7784
0	11	Thi	3	Nostocophyceae (Cyanophyceae)	CHROOCOCCALES	Lemmermanniella	Lemmermanniella pallida	cylinder	3k-50	0.5-1.6x1.1-3.7	117.75	960.123	0.113054	0.0182563
0	11	Thi	3	Nostocophyceae (Cyanophyceae)	OSCILLATORIALES	Oscillatoriales	Oscillatoriales	cylinder	2	1.5x100	176.625	4320.55	0.763118	0.12022
0	11	Thi	3	Nostocophyceae (Cyanophyceae)	SYNECHOCOCCALES	Aphanocapsa	Aphanocapsa holsatica	sphere	4-100	1	52.3333	785	0.0410817	0.00697038
0	11	Thi	3	Nostocophyceae (Cyanophyceae)	SYNECHOCOCCALES	Cyanodictyon	Cyanodictyon planctonicum	rotational ellipsoid	4-100k	0.8-1x1-2	63.585	960.123	0.0610494	0.010236
0	11	Thi	3	Prasinophyceae (Micromonadophyceae)	CHLORODENDRALES	Pyramimonas	Pyramimonas	trapezoid	3	8-10x6	270	3925	1.05975	0.162684
0	11	Thi	3	Trebouxiophyceae	OOCYSTALES	Oocystis	Oocystis lacustris	rotational ellipsoid	3	8-10x20-30	1205.76	400.051	0.482366	0.0675886
0	11	Thi	3			Flagellates	Flagellates	sphere	8	<2	4.18667	27475	0.115029	0.0227681
0	11	Thi	3			Katablepharis	Katablepharis	rotational ellipsoid	4	8-10x12-15	572.265	392.5	0.224614	0.0329365
0	11	Thi	3			Leucocryptos	Leucocryptos marina	cone + half sphere	1	4-5x7-10	56.9616	400.051	0.0227875	0.00384646
3	11	Thi	3	Chlorophyceae	SPHAEROPLEALES	Monoraphidium	Monoraphidium contortum	2 cones (S.)	2	1.5-2x20-30	20.0339	1393375	27.9147	5.02202
3	11	Thi	3	Chrysophyceae	PEDINELLALES	Pseudopedinella	Pseudopedinella	sphere	3	7-9	267.947	19625	5.25845	0.807608
3	11	Thi	3	Chrysophyceae	PEDINELLALES	Pseudopedinella	Pseudopedinella	sphere	4	9-11	523.333	19625	10.2704	1.51425
3	11	Thi	3	Cryptophyceae	CRYPTOMONADALES	Plagioselmis	Plagioselmis prolonga	cone + half sphere	2	4-5x7-9	54.3122	1962.5	0.106588	0.018044
3	11	Thi	3	Cryptophyceae	CRYPTOMONADALES	Teleaulax	Teleaulax cf. amphioxeia	cone + half sphere	2	5-6x10-12	108.837	2000.26	0.217702	0.0353242
3	11	Thi	3	Diatomophyceae (Bacillariophyceae)	BACILLARIALES (PENNALES)	Synedra	Synedra ulna	half parallelepiped	1	5-10x80-130	2475	1000.13	2.47532	0.122095
3	11	Thi	3	Diatomophyceae (Bacillariophyceae)	BACILLARIALES (PENNALES)	Synedra	Synedra ulna	half parallelepiped	2	5-10x130-180	3600	2000.26	7.20092	0.330903
3	11	Thi	3	Diatomophyceae (Bacillariophyceae)	EUPODISCALES (BIDDULPHIALES, CENTRALES)	Chaetoceros	Chaetoceros	oval cylinder	13	16-20x11-15	2314.49	2000.26	4.62958	0.231267
3	11	Thi	3	Diatomophyceae (Bacillariophyceae)	EUPODISCALES (BIDDULPHIALES, CENTRALES)	Skeletonema	Skeletonema marinoi	cylinder	22	9-11x9-14	863.5	9812.5	8.47309	0.509967
3	11	Thi	3	Diatomophyceae (Bacillariophyceae)	EUPODISCALES (BIDDULPHIALES, CENTRALES)	Skeletonema	Skeletonema marinoi	cylinder	17	6x15-25	536.94	15700	8.42996	0.555039
3	11	Thi	3	Dinophyceae	DINOPHYSIALES	Dinophysis	Dinophysis acuminata	flattened ellipsoid	5	48-52	23550	3000.38	70.659	8.25905
3	11	Thi	3	Dinophyceae	GONYAULACALES	Amylax	Amylax triacantha	(cone + half sphere)-25%	1	34-37x35-45	6439.45	2000.26	12.8806	1.62948
3	11	Thi	3	Dinophyceae	GONYAULACALES	Amylax	Amylax triacantha	(cone + half sphere)-25%	2	27-30x45-55	10645.5	4000.51	42.5874	5.2249
3	11	Thi	3	Dinophyceae	GONYAULACALES	Peridiniales	Peridiniales	sphere-20%	4	20-27	6541.67	5000.64	32.7125	4.13438
3	11	Thi	3	Dinophyceae	GYMNODINIALES	Gymnodiniales	Gymnodiniales	sphere-10%	5	27-40	12717	1000.13	12.7186	1.54357
3	11	Thi	3	Dinophyceae	GYMNODINIALES	Gymnodinium	Gymnodinium	flattened ellipsoid	5	18-23x25-35	4638.88	1000.13	4.63947	0.598785
3	11	Thi	3	Dinophyceae	GYMNODINIALES	Katodinium	Katodinium glaucum	half cone + cut flattened ellipsoid	4	20x50	4448.33	2000.26	8.89781	1.15132
3	11	Thi	3	Dinophyceae	PERIDINIALES	Heterocapsa	Heterocapsa triquetra	2 cones	6	21-23x32-34	4179.34	8001.02	33.439	4.3433
3	11	Thi	3	Dinophyceae	PERIDINIALES	Heterocapsa	Heterocapsa triquetra	2 cones	5	17-21x25-28	2550.46	12001.5	30.6095	4.09738
3	11	Thi	3	Dinophyceae	PERIDINIALES	Protoperidinium	Protoperidinium bipes	half cone	2	17-21x23-26	1180.77	1000.13	1.18092	0.165681
3	11	Thi	3	Dinophyceae	PERIDINIALES	Protoperidinium	Protoperidinium brevipes	cone + half sphere	3	30-35	12447.4	3000.38	37.3468	4.53845
3	11	Thi	3	Dinophyceae	SUESSIALES	Biecheleria	Biecheleria baltica	sphere	5	28-30	12763.6	2000.26	12.6663	1.60401
3	11	Thi	3	Ebriophyceae	EBRIALES	Ebria	Ebria tripartita	half sphere-30%	2	23-27	2861.98	4000.51	11.4494	1.52188
3	11	Thi	3	Litostomatea	HAPTORIDA	Mesodinium	Mesodinium rubrum	2 spheres * 5/8	3	16-20	3505.92	1000.13	3.50637	0.46034
3	11	Thi	3	Litostomatea	HAPTORIDA	Mesodinium	Mesodinium rubrum	sphere	5	27-33	14130	1000.13	14.1318	1.70409
3	11	Thi	3	Litostomatea	HAPTORIDA	Mesodinium	Mesodinium rubrum	sphere	7	37-45	33493.3	1000.13	33.4976	3.83217
3	11	Thi	3	Litostomatea	HAPTORIDA	Mesodinium	Mesodinium rubrum	2 spheres * 5/8	4	20-27	7451.37	2000.26	14.9046	1.86883
3	11	Thi	3	Litostomatea	HAPTORIDA	Mesodinium	Mesodinium rubrum	sphere	6	33-37	22437.9	2000.26	44.8816	5.26153
3	11	Thi	3	Litostomatea	HAPTORIDA	Mesodinium	Mesodinium rubrum	sphere	8	45-55	65416.7	5000.64	327.125	35.9262
3	11	Thi	3	Nostocophyceae (Cyanophyceae)	CHROOCOCCALES	Aphanothece	Aphanothece paralleliformis	cylinder	3-50k	1.5-2x0.8-1	57.2265	2000.26	0.23553	0.038034
3	11	Thi	3	Nostocophyceae (Cyanophyceae)	OSCILLATORIALES	Oscillatoriales	Oscillatoriales (cf. Planktolyngbya)	cylinder	3	2x100	314	5200.67	1.63301	0.248387
3	11	Thi	3	Nostocophyceae (Cyanophyceae)	SYNECHOCOCCALES	Aphanocapsa	Aphanocapsa holsatica	sphere	5-200k	1	104.667	2000.26	0.20936	0.0340517
3	11	Thi	3	Nostocophyceae (Cyanophyceae)	SYNECHOCOCCALES	Aphanocapsa	Aphanocapsa holsatica	sphere	4-100	1	52.3333	4000.51	0.20936	0.0355224
3	11	Thi	3	Ulvophyceae	ULOTHRICALES	Binuclearia	Binuclearia lauterbornii	rotational ellipsoid	2	3-4x10-12	70.5192	4000.51	0.282113	0.0470035
3	11	Thi	3			Flagellates	Flagellates	rotational ellipsoid	4	5-7	63.585	39250	2.49571	0.41845
6	11	Thi	3	Chlorophyceae	SPHAEROPLEALES	Monoraphidium	Monoraphidium contortum	2 cones (S.)	2	1.5-2x20-30	20.0339	1076944	21.5753	3.88154
6	11	Thi	3	Diatomophyceae (Bacillariophyceae)	BACILLARIALES (PENNALES)	Diatoma	Diatoma tenuis	parallelepiped	2	3x50-70	540	500	0.27	0.017758
6	11	Thi	3	Diatomophyceae (Bacillariophyceae)	BACILLARIALES (PENNALES)	Pennales	Pennales	half parallelepiped	11	9-12x25-35	1260	500	0.63	0.035304
6	11	Thi	3	Diatomophyceae (Bacillariophyceae)	EUPODISCALES (BIDDULPHIALES, CENTRALES)	centrales	Centrales	cylinder	4	17-22	3140	1000	3.14	0.148069
6	11	Thi	3	Diatomophyceae (Bacillariophyceae)	EUPODISCALES (BIDDULPHIALES, CENTRALES)	centrales	Centrales	cylinder	2	7-12	510.25	24476	12.4889	0.830245
6	11	Thi	3	Diatomophyceae (Bacillariophyceae)	EUPODISCALES (BIDDULPHIALES, CENTRALES)	Chaetoceros	Chaetoceros	oval cylinder	12	11-15x11-15	1207.25	36714	44.323	2.50394
6	11	Thi	3	Diatomophyceae (Bacillariophyceae)	EUPODISCALES (BIDDULPHIALES, CENTRALES)	Coscinodiscus	Coscinodiscus	cylinder	4	50-60	78362.6	500	39.1813	1.00588
6	11	Thi	3	Diatomophyceae (Bacillariophyceae)	EUPODISCALES (BIDDULPHIALES, CENTRALES)	Melosira	Melosira arctica	cylinder	7	19x20-30	4537.3	4000	18.1492	0.798319
6	11	Thi	3	Diatomophyceae (Bacillariophyceae)	EUPODISCALES (BIDDULPHIALES, CENTRALES)	Melosira	Melosira lineata	cylinder	1	13-15x26-34	4615.8	2000	9.2316	0.404751
6	11	Thi	3	Diatomophyceae (Bacillariophyceae)	EUPODISCALES (BIDDULPHIALES, CENTRALES)	Skeletonema	Skeletonema marinoi	cylinder	4	4x7-8	94.2	122380	11.5282	1.05468
6	11	Thi	3	Dinophyceae	DINOPHYSIALES	Dinophysis	Dinophysis acuminata	flattened ellipsoid	5	48-52	23550	5500	129.525	15.1397
6	11	Thi	3	Dinophyceae	DINOPHYSIALES	Dinophysis	Dinophysis norvegica	flattened ellipsoid	1	40-50	14783.5	500	6.893	0.832446
6	11	Thi	3	Dinophyceae	GONYAULACALES	Amylax	Amylax triacantha	(cone + half sphere)-25%	1	34-37x35-45	6439.45	4500	28.9755	3.66561
6	11	Thi	3	Dinophyceae	GONYAULACALES	Peridiniales	Peridiniales	sphere-20%	5	27-40	13718.9	500	6.85943	0.82864
6	11	Thi	3	Dinophyceae	GONYAULACALES	Peridiniales	Peridiniales	sphere-20%	4	20-27	6541.67	1000	6.54167	0.826771
6	11	Thi	3	Dinophyceae	GYMNODINIALES	Gymnodinium	Gymnodinium	flattened ellipsoid	3	11-13x15-20	920.796	500	0.460398	0.0655803
6	11	Thi	3	Dinophyceae	PERIDINIALES	Heterocapsa	Heterocapsa triquetra	2 cones	3	14-15x19-21	1100.31	12500	13.7539	1.93796
6	11	Thi	3	Dinophyceae	PERIDINIALES	Oblea	Oblea rotunda	half cone + cut flattened ellipsoid	1	22-28	7359.38	1000	7.359	0.923414
6	11	Thi	3	Dinophyceae	PERIDINIALES	Protoperidinium	Protoperidinium cf. granii	(cone + half sphere)-20%	8	55-65x55-65	67824	500	33.912	3.71615
6	11	Thi	3	Dinophyceae	PERIDINIALES	Scrippsiella	Scrippsiella	cone + half sphere	3	28x30	9026.45	2000	18.0529	2.23725
6	11	Thi	3	Litostomatea	HAPTORIDA	Mesodinium	Mesodinium rubrum	2 spheres * 5/8	4	20-27	7451.37	1000	7.45137	0.934293
6	11	Thi	3	Litostomatea	HAPTORIDA	Mesodinium	Mesodinium rubrum	sphere	7	37-45	33493.3	5000	167.467	19.1584
6	11	Thi	3	Litostomatea	HAPTORIDA	Mesodinium	Mesodinium rubrum	sphere	5	27-33	14130	8000	113.04	13.631
6	11	Thi	3	Nostocophyceae (Cyanophyceae)	CHROOCOCCALES	Aphanothece	Aphanothece	rotational ellipsoid	3-50k	1.5-2x0.8-1	52.3333	36714	1.92137	0.326001
6	11	Thi	3	Nostocophyceae (Cyanophyceae)	NOSTOCALES	Aphanizomenon	Aphanizomenon flosaquae	cylinder	1	5x100	1962.5	7000	13.7375	1.86853
6	11	Thi	3	Nostocophyceae (Cyanophyceae)	OSCILLATORIALES	Oscillatoriales	Oscillatoriales	cylinder	2	1.5x100	176.625	750	0.132469	0.0208688
6	11	Thi	3	Nostocophyceae (Cyanophyceae)	SYNECHOCOCCALES	Aphanocapsa	Aphanocapsa sp.	sphere	13-50k	0.8-1.5	45.216	500	0.022608	0.00387029
6	11	Thi	3	Nostocophyceae (Cyanophyceae)	SYNECHOCOCCALES	Aphanocapsa	Aphanocapsa sp.	sphere	14-100k	0.8-1.5	90.432	1000	0.090432	0.0148402
6	11	Thi	3	Nostocophyceae (Cyanophyceae)	SYNECHOCOCCALES	Aphanocapsa	Aphanocapsa sp.	sphere	15-200k	0.8-1.5	180.864	1500	0.271296	0.0426775
6	11	Thi	3			Flagellates	Flagellates	sphere	10	3-5	33.4933	36714	1.22967	0.214398
6	11	Thi	3			Flagellates	Flagellates	rotational ellipsoid	7	15-20	1577.67	73428	115.845	15.968
17	11	Thi	3	Chlorophyceae	SPHAEROPLEALES	Monoraphidium	Monoraphidium contortum	2 cones (S.)	2	1.5-2x20-30	20.0339	61190	1.22587	0.220542
17	11	Thi	3	Chlorophyceae	SPHAEROPLEALES	Monoraphidium	Monoraphidium contortum	2 cones (S.)	1	1.2-1.5x15-20	7.73879	1835700	14.6856	2.7942
17	11	Thi	3	Cryptophyceae	CRYPTOMONADALES	Plagioselmis	Plagioselmis prolonga	cone + half sphere	1	3-4x5-7	24.842	24476	0.608032	0.107963
17	11	Thi	3	Diatomophyceae (Bacillariophyceae)	BACILLARIALES (PENNALES)	Cylindrotheca	Cylindrotheca closterium	rotational ellipsoid	7	3-4x25-28	179.734	73428	13.1975	1.06861
17	11	Thi	3	Diatomophyceae (Bacillariophyceae)	BACILLARIALES (PENNALES)	Navicula	Navicula	parallelepiped-40%	1	4-6x20-30	375	36714	13.7677	0.970119
17	11	Thi	3	Diatomophyceae (Bacillariophyceae)	BACILLARIALES (PENNALES)	Nitzschia	Nitzschia	rotational ellipsoid	2	3x40	180	24476	4.40568	0.356632
17	11	Thi	3	Diatomophyceae (Bacillariophyceae)	BACILLARIALES (PENNALES)	Nitzschia	Nitzschia	half parallelepiped	3	3x60-80	315	73428	23.1298	1.6844
17	11	Thi	3	Diatomophyceae (Bacillariophyceae)	BACILLARIALES (PENNALES)	Nitzschia	Nitzschia	rotational ellipsoid	8	8x50	1600	256998	411.197	22.0255
17	11	Thi	3	Diatomophyceae (Bacillariophyceae)	BACILLARIALES (PENNALES)	Pennales	Pennales	half parallelepiped	5	4-6x50-70	600	1000	0.6	0.0386843
17	11	Thi	3	Diatomophyceae (Bacillariophyceae)	BACILLARIALES (PENNALES)	Pennales	Pennales	half parallelepiped	2	4-6x15-25	200	12238	2.4476	0.194222
17	11	Thi	3	Diatomophyceae (Bacillariophyceae)	BACILLARIALES (PENNALES)	Synedra	Synedra ulna	half parallelepiped	1	5-10x80-130	2475	12238	30.289	1.49401
17	11	Thi	3	Diatomophyceae (Bacillariophyceae)	EUPODISCALES (BIDDULPHIALES, CENTRALES)	centrales	Centrales	cylinder	3	12-17	1722.09	12238	21.075	1.11328
17	11	Thi	3	Diatomophyceae (Bacillariophyceae)	EUPODISCALES (BIDDULPHIALES, CENTRALES)	Skeletonema	Skeletonema marinoi	cylinder	4	4x7-8	94.2	36714	3.45846	0.316403
17	11	Thi	3	Dinophyceae	DINOPHYSIALES	Dinophysis	Dinophysis acuminata	flattened ellipsoid	5	48-52	23550	1000	23.55	2.75266
17	11	Thi	3	Dinophyceae	DINOPHYSIALES	Dinophysis	Dinophysis acuminata	flattened ellipsoid	2	33-37	8014	12000	96.168	12.0047
17	11	Thi	3	Dinophyceae	PERIDINIALES	Heterocapsa	Heterocapsa rotundata	cone + half sphere	1	5-7x10-12	131.88	1000	0.13188	0.0211496
17	11	Thi	3	Litostomatea	HAPTORIDA	Mesodinium	Mesodinium rubrum	sphere	7	37-45	33493.3	500	16.7467	1.91584
17	11	Thi	3	Litostomatea	HAPTORIDA	Mesodinium	Mesodinium rubrum	sphere	5	27-33	14130	1500	21.195	2.55581
17	11	Thi	3	Nostocophyceae (Cyanophyceae)	NOSTOCALES	Anabaena	Anabaena sp.	cylinder		3-4x100	961.625	500	0.480813	0.0683071
17	11	Thi	3	Nostocophyceae (Cyanophyceae)	NOSTOCALES	Aphanizomenon	Aphanizomenon flosaquae	cylinder	1	5x100	1962.5	29550	57.9919	7.88787
17	11	Thi	3	Nostocophyceae (Cyanophyceae)	OSCILLATORIALES	Oscillatoriales	Oscillatoriales	cylinder	2	1.5x100	176.625	16521.3	2.91807	0.459706
17	11	Thi	3	Nostocophyceae (Cyanophyceae)	SYNECHOCOCCALES	Aphanocapsa	Aphanocapsa sp.	sphere	14-100k	0.8-1.5	90.432	12238	1.10671	0.181615
17	11	Thi	3	Nostocophyceae (Cyanophyceae)	SYNECHOCOCCALES	Aphanocapsa	Aphanocapsa sp.	sphere	13-50k	0.8-1.5	45.216	61190	2.76677	0.473646
17	11	Thi	3	Prasinophyceae (Micromonadophyceae)	CHLORODENDRALES	Pyramimonas	Pyramimonas	trapezoid	2	5-7x5	120	12238	1.46856	0.236873
17	11	Thi	3	Prymnesiophyceae (Haptophyceae)	PRYMNESIALES	Chrysochromulina	Chrysochromulina	sphere	2	4-6	65.4167	36714	2.40171	0.401992
17	11	Thi	3			Flagellates	Flagellates	rotational ellipsoid	3	3-5	18.84	97904	1.84451	0.333085
17	11	Thi	3			Flagellates	Flagellates	rotational ellipsoid	2	2-3	4.59961	110142	0.50661	0.0997015
17	11	Thi	3			Flagellates	Flagellates	rotational ellipsoid	7	15-20	1577.67	146856	231.69	31.9361
17	11	Thi	3			Flagellates	Flagellates	sphere	10	3-5	33.4933	269236	9.01761	1.57225
17	11	Thi	3			Unicell	Unicell	sphere	2	2-3	8.17708	97904	0.800569	0.152119
3	12	N_Thi	3	Chlorophyceae	SPHAEROPLEALES	Monoraphidium	Monoraphidium contortum	2 cones (S.)	2	1.5-2x20-30	20.0339	942000	18.8719	3.39517
3	12	N_Thi	3	Chrysophyceae	PEDINELLALES	Pseudopedinella	Pseudopedinella	sphere	4	9-11	523.333	58875	30.8113	4.54274
3	12	N_Thi	3	Chrysophyceae	PEDINELLALES	Pseudopedinella	Pseudopedinella	sphere	3	7-9	267.947	137375	36.8092	5.65326
3	12	N_Thi	3	Cryptophyceae	CRYPTOMONADALES	Plagioselmis	Plagioselmis prolonga	cone + half sphere	2	4-5x7-9	54.3122	1308.33	0.0710584	0.0120293
3	12	N_Thi	3	Cryptophyceae	CRYPTOMONADALES	Plagioselmis	Plagioselmis prolonga	cone + half sphere	1	3-4x5-7	24.842	6541.67	0.162508	0.0288551
3	12	N_Thi	3	Diatomophyceae (Bacillariophyceae)	BACILLARIALES (PENNALES)	Licmophora	Licmophora gracilis	half parallelepiped	2	23-27x70-80	13125	2000.26	26.2534	0.944752
3	12	N_Thi	3	Diatomophyceae (Bacillariophyceae)	BACILLARIALES (PENNALES)	Pennales	Pennales	half parallelepiped	5	4-6x50-70	600	2000.26	1.20015	0.0773784
3	12	N_Thi	3	Diatomophyceae (Bacillariophyceae)	BACILLARIALES (PENNALES)	Synedra	Synedra ulna	half parallelepiped	1	5-10x80-130	2475	11001.4	27.2285	1.34305
3	12	N_Thi	3	Diatomophyceae (Bacillariophyceae)	BACILLARIALES (PENNALES)	Tabularia	Tabularia fasciculata	half parallelepiped	4	12x300-350	24192	500.064	12.0975	0.387826
3	12	N_Thi	3	Diatomophyceae (Bacillariophyceae)	BACILLARIALES (PENNALES)	Tabularia	Tabularia fasciculata	half parallelepiped	6	14x200-250	16660	1000.13	16.6621	0.573176
3	12	N_Thi	3	Diatomophyceae (Bacillariophyceae)	EUPODISCALES (BIDDULPHIALES, CENTRALES)	centrales	Centrales	cylinder	7	32-40	16828.4	1000.13	16.8306	0.577871
3	12	N_Thi	3	Diatomophyceae (Bacillariophyceae)	EUPODISCALES (BIDDULPHIALES, CENTRALES)	Chaetoceros	Chaetoceros	oval cylinder	7	10x10	549.5	4000.51	2.19828	0.144106
3	12	N_Thi	3	Diatomophyceae (Bacillariophyceae)	EUPODISCALES (BIDDULPHIALES, CENTRALES)	Skeletonema	Skeletonema marinoi	cylinder	17	6x15-25	536.94	274750	147.524	9.71318
3	12	N_Thi	3	Diatomophyceae (Bacillariophyceae)	EUPODISCALES (BIDDULPHIALES, CENTRALES)	Skeletonema	Skeletonema marinoi	cylinder	22	9-11x9-14	863.5	274750	237.247	14.2791
3	12	N_Thi	3	Diatomophyceae (Bacillariophyceae)	EUPODISCALES (BIDDULPHIALES, CENTRALES)	Thalassiosira	Thalassiosira	cylinder	7	27-32	16828.4	1000.13	16.8306	0.577871
3	12	N_Thi	3	Dinophyceae	DINOPHYSIALES	Dinophysis	Dinophysis acuminata	flattened ellipsoid	5	48-52	23550	4000.51	94.2121	11.0121
3	12	N_Thi	3	Dinophyceae	GONYAULACALES	Alexandrium	cf. Alexandrium	rotational ellipsoid	4	33-40x40	27129.6	3000.38	81.3992	9.43265
3	12	N_Thi	3	Dinophyceae	GONYAULACALES	Amylax	Amylax triacantha	(cone + half sphere)-25%	1	34-37x35-45	6439.45	3000.38	19.3208	2.44422
3	12	N_Thi	3	Dinophyceae	GONYAULACALES	Peridiniales	Peridiniales	sphere-20%	3	15-20	2056.91	9001.15	18.5146	2.51108
3	12	N_Thi	3	Dinophyceae	GYMNODINIALES	Gymnodiniales	Gymnodiniales	sphere-10%	3	15-20	2314.02	1000.13	2.31432	0.311638
3	12	N_Thi	3	Dinophyceae	GYMNODINIALES	Gymnodinium	Gymnodinium	flattened ellipsoid	5	18-23x25-35	4638.88	4000.51	18.5579	2.39514
3	12	N_Thi	3	Dinophyceae	GYMNODINIALES	Gymnodinium	Gymnodinium	flattened ellipsoid	4	14-17x20-25	1957.03	5000.64	9.78639	1.33134
3	12	N_Thi	3	Dinophyceae	PERIDINIALES	Heterocapsa	Heterocapsa rotundata	cone + half sphere	1	5-7x10-12	131.88	19625	2.58814	0.415061
3	12	N_Thi	3	Dinophyceae	PERIDINIALES	Heterocapsa	Heterocapsa triquetra	2 cones	6	21-23x32-34	4179.34	3000.38	12.5396	1.62874
3	12	N_Thi	3	Dinophyceae	PERIDINIALES	Heterocapsa	Heterocapsa triquetra	2 cones	5	17-21x25-28	2550.46	8001.02	20.4063	2.73159
3	12	N_Thi	3	Dinophyceae	PERIDINIALES	Protoperidinium	Protoperidinium bipes	half cone	2	17-21x23-26	1180.77	2000.26	2.36184	0.331362
3	12	N_Thi	3	Dinophyceae	PERIDINIALES	Protoperidinium	Protoperidinium brevipes	cone + half sphere	4	36-40	19881.3	4000.51	79.5354	9.3931
3	12	N_Thi	3	Litostomatea	HAPTORIDA	Mesodinium	Mesodinium rubrum	sphere	8	45-55	65416.7	3000.38	196.275	21.5557
3	12	N_Thi	3	Litostomatea	HAPTORIDA	Mesodinium	Mesodinium rubrum	sphere	7	37-45	33493.3	11001.4	368.474	42.1539
3	12	N_Thi	3	Litostomatea	HAPTORIDA	Mesodinium	Mesodinium rubrum	sphere	6	33-37	22437.9	15001.9	336.612	39.4615
3	12	N_Thi	3	Litostomatea	HAPTORIDA	Mesodinium	Mesodinium rubrum	2 spheres * 5/8	4	20-27	7451.37	20002.6	149.046	18.6883
3	12	N_Thi	3	Litostomatea	HAPTORIDA	Mesodinium	Mesodinium rubrum	sphere	5	27-33	14130	20002.6	282.636	34.0818
3	12	N_Thi	3	Litostomatea	HAPTORIDA	Mesodinium	Mesodinium rubrum	2 spheres * 5/8	3	16-20	3505.92	21002.7	73.6338	9.66715
3	12	N_Thi	3	Nostocophyceae (Cyanophyceae)	CHROOCOCCALES	Lemmermanniella	Lemmermanniella pallida	cylinder	3k-50	0.5-1.6x1.1-3.7	117.75	2453.12	0.288855	0.0466451
3	12	N_Thi	3	Nostocophyceae (Cyanophyceae)	CHROOCOCCALES	Lemmermanniella	Lemmermanniella pallida	cylinder	4-100	0.5-1.6x1.1-3.7	235.5	4000.51	0.942121	0.145837
3	12	N_Thi	3	Nostocophyceae (Cyanophyceae)	CHROOCOCCALES	Lemmermanniella	Lemmermanniella pallida	cylinder	5-200k	0.5-1.6x1.1-3.7	471	5000.64	2.3553	0.349499
3	12	N_Thi	3	Nostocophyceae (Cyanophyceae)	NOSTOCALES	Aphanizomenon	Aphanizomenon flosaquae	cylinder	1	5x100	1962.5	17002.2	33.3668	4.53844
3	12	N_Thi	3	Nostocophyceae (Cyanophyceae)	OSCILLATORIALES	Oscillatoriales	Oscillatoriales (cf. Planktolyngbya)	cylinder	3	2x100	314	20002.6	6.2808	0.955336
3	12	N_Thi	3	Nostocophyceae (Cyanophyceae)	SYNECHOCOCCALES	Aphanocapsa	Aphanocapsa holsatica	sphere	4-100	1	52.3333	4000.51	0.20936	0.0355224
3	12	N_Thi	3	Nostocophyceae (Cyanophyceae)	SYNECHOCOCCALES	Aphanocapsa	Aphanocapsa sp.	sphere	13-50k	0.8-1.5	45.216	4906.25	0.221841	0.0379772
3	12	N_Thi	3	Nostocophyceae (Cyanophyceae)	SYNECHOCOCCALES	Aphanocapsa	Aphanocapsa sp.	sphere	12-20k	0.8-1.5	18.0864	6541.67	0.118315	0.0214188
3	12	N_Thi	3			Flagellates	Flagellates	rotational ellipsoid	4	5-7	63.585	2453.12	0.155982	0.0261531
3	12	N_Thi	3			Flagellates	Flagellates	rotational ellipsoid	2	2-3	4.59961	98125	0.451337	0.0888236
6	12	N_Thi	3	Chlorophyceae	SPHAEROPLEALES	Monoraphidium	Monoraphidium contortum	2 cones (S.)	2	1.5-2x20-30	20.0339	1354125	27.1283	4.88056
6	12	N_Thi	3	Chrysophyceae	CHROMULINALES	Dinobryon	Dinobryon cf. balticum	rotational ellipsoid	2	4-5x7-12	101.736	1962.5	0.199657	0.0325299
6	12	N_Thi	3	Chrysophyceae	PEDINELLALES	Pseudopedinella	Pseudopedinella	sphere	3	7-9	267.947	39250	10.5169	1.61522
6	12	N_Thi	3	Chrysophyceae	PEDINELLALES	Pseudopedinella	Pseudopedinella	sphere	4	9-11	523.333	117750	61.6225	9.08547
6	12	N_Thi	3	Cryptophyceae	CRYPTOMONADALES	Plagioselmis	Plagioselmis prolonga	cone + half sphere	1	3-4x5-7	24.842	39250	0.975048	0.17313
6	12	N_Thi	3	Cryptophyceae	CRYPTOMONADALES	Teleaulax	Teleaulax cf. amphioxeia	cone + half sphere	3	6-8x12-16	224.379	6000.77	0.653105	0.105973
6	12	N_Thi	3	Diatomophyceae (Bacillariophyceae)	BACILLARIALES (PENNALES)	Cocconeis	Cocconeis placentula	oval cylinder	3	33-37	6154.4	2000.26	12.3104	0.511174
6	12	N_Thi	3	Diatomophyceae (Bacillariophyceae)	BACILLARIALES (PENNALES)	Licmophora	Licmophora gracilis	half parallelepiped	2	23-27x70-80	13125	2000.26	26.2534	0.944752
6	12	N_Thi	3	Diatomophyceae (Bacillariophyceae)	BACILLARIALES (PENNALES)	Navicula	Navicula cf. peregrina	parallelepiped-40%	2	18-22x80-120	18540	1000.13	18.5424	0.625095
6	12	N_Thi	3	Diatomophyceae (Bacillariophyceae)	BACILLARIALES (PENNALES)	Pennales	Pennales	half parallelepiped	6	4-6x70-100	850	1000.13	0.850109	0.0513178
6	12	N_Thi	3	Diatomophyceae (Bacillariophyceae)	BACILLARIALES (PENNALES)	Pennales	Pennales	half parallelepiped	9	7-9x50-70	1680	1000.13	1.68022	0.0891734
6	12	N_Thi	3	Diatomophyceae (Bacillariophyceae)	BACILLARIALES (PENNALES)	Pennales	Pennales	half parallelepiped	10	7-9x70-100	2380	2000.26	4.76061	0.236561
6	12	N_Thi	3	Diatomophyceae (Bacillariophyceae)	BACILLARIALES (PENNALES)	Pennales	Pennales	half parallelepiped	5	4-6x50-70	600	3000.38	1.80023	0.116068
6	12	N_Thi	3	Diatomophyceae (Bacillariophyceae)	BACILLARIALES (PENNALES)	Synedra	Synedra ulna	half parallelepiped	2	5-10x130-180	3600	2000.26	7.20092	0.330903
6	12	N_Thi	3	Diatomophyceae (Bacillariophyceae)	BACILLARIALES (PENNALES)	Synedra	Synedra ulna	half parallelepiped	1	5-10x80-130	2475	4000.51	9.90127	0.488381
6	12	N_Thi	3	Diatomophyceae (Bacillariophyceae)	EUPODISCALES (BIDDULPHIALES, CENTRALES)	Chaetoceros	Chaetoceros	oval cylinder	13	16-20x11-15	2314.49	2000.26	4.62958	0.231267
6	12	N_Thi	3	Diatomophyceae (Bacillariophyceae)	EUPODISCALES (BIDDULPHIALES, CENTRALES)	Chaetoceros	Chaetoceros	oval cylinder	2	5-6x10-12	83.4062	3925	0.32737	0.0306468
6	12	N_Thi	3	Diatomophyceae (Bacillariophyceae)	EUPODISCALES (BIDDULPHIALES, CENTRALES)	Chaetoceros	Chaetoceros	oval cylinder	15	21-30x16-20	5298.75	4000.51	21.1977	0.90547
6	12	N_Thi	3	Diatomophyceae (Bacillariophyceae)	EUPODISCALES (BIDDULPHIALES, CENTRALES)	Coscinodiscus	Coscinodiscus	cylinder	6	70-90	200960	500.064	100.493	2.15924
6	12	N_Thi	3	Diatomophyceae (Bacillariophyceae)	EUPODISCALES (BIDDULPHIALES, CENTRALES)	Melosira	Melosira lineata	cylinder	1	13-15x26-34	4615.8	2000.26	9.23278	0.404803
6	12	N_Thi	3	Diatomophyceae (Bacillariophyceae)	EUPODISCALES (BIDDULPHIALES, CENTRALES)	Skeletonema	Skeletonema marinoi	cylinder	4	4x7-8	94.2	314000	29.5788	2.70607
6	12	N_Thi	3	Diatomophyceae (Bacillariophyceae)	EUPODISCALES (BIDDULPHIALES, CENTRALES)	Skeletonema	Skeletonema marinoi	cylinder	22	9-11x9-14	863.5	667250	576.17	34.6778
6	12	N_Thi	3	Diatomophyceae (Bacillariophyceae)	EUPODISCALES (BIDDULPHIALES, CENTRALES)	Thalassiosira	Thalassiosira	cylinder	9	50-60	65302.2	1000.13	65.3105	1.73546
6	12	N_Thi	3	Diatomophyceae (Bacillariophyceae)	EUPODISCALES (BIDDULPHIALES, CENTRALES)	Thalassiosira	Thalassiosira	cylinder	7	27-32	16828.4	6000.77	100.984	3.46723
6	12	N_Thi	3	Dinophyceae	DINOPHYSIALES	Dinophysis	Dinophysis acuminata	flattened ellipsoid	5	48-52	23550	6000.77	141.318	16.5181
6	12	N_Thi	3	Dinophyceae	DINOPHYSIALES	Dinophysis	Dinophysis norvegica	flattened ellipsoid	2	50-60	14718.8	3000.38	44.1619	5.31204
6	12	N_Thi	3	Dinophyceae	GONYAULACALES	Alexandrium	cf. Alexandrium	rotational ellipsoid	4	33-40x40	27129.6	3000.38	81.3992	9.43265
6	12	N_Thi	3	Dinophyceae	GONYAULACALES	Amylax	Amylax triacantha	(cone + half sphere)-25%	1	34-37x35-45	6439.45	1000.13	6.44028	0.814739
6	12	N_Thi	3	Dinophyceae	GONYAULACALES	Amylax	Amylax triacantha	(cone + half sphere)-25%	2	27-30x45-55	10645.5	1000.13	10.6468	1.30622
6	12	N_Thi	3	Dinophyceae	GONYAULACALES	Peridiniales	Peridiniales	sphere-20%	5	27-40	13718.9	800.102	10.9765	1.32599
6	12	N_Thi	3	Dinophyceae	GONYAULACALES	Peridiniales	Peridiniales	sphere-20%	4	20-27	6541.67	3000.38	19.6275	2.48063
6	12	N_Thi	3	Dinophyceae	GYMNODINIALES	Gymnodiniales	Gymnodiniales	sphere-10%	5	27-40	12717	6000.77	76.3118	9.26142
6	12	N_Thi	3	Dinophyceae	GYMNODINIALES	Gymnodinium	Gymnodinium	flattened ellipsoid	5	18-23x25-35	4638.88	5000.64	23.1974	2.99393
6	12	N_Thi	3	Dinophyceae	PERIDINIALES	Protoperidinium	Protoperidinium	(cone + half sphere)-20%	5	35x40	13823.4	1000.13	13.8251	1.66934
6	12	N_Thi	3	Dinophyceae	PERIDINIALES	Protoperidinium	Protoperidinium bipes	half cone	2	17-21x23-26	1180.77	1000.13	1.18092	0.165681
6	12	N_Thi	3	Dinophyceae	PERIDINIALES	Protoperidinium	Protoperidinium brevipes	cone + half sphere	3	30-35	12447.4	2000.26	24.8979	3.02564
6	12	N_Thi	3	Dinophyceae	PERIDINIALES	Protoperidinium	Protoperidinium brevipes	cone + half sphere	4	36-40	19881.3	5000.64	99.4192	11.7414
6	12	N_Thi	3	Ebriophyceae	EBRIALES	Ebria	Ebria tripartita	half sphere-30%	3	27-33	4945.5	1000.13	4.94613	0.635876
6	12	N_Thi	3	Litostomatea	HAPTORIDA	Mesodinium	Mesodinium rubrum	sphere	7	37-45	33493.3	2000.26	66.9952	7.66435
6	12	N_Thi	3	Litostomatea	HAPTORIDA	Mesodinium	Mesodinium rubrum	2 spheres * 5/8	2	14-16	2207.81	2500.32	5.52024	0.745469
6	12	N_Thi	3	Litostomatea	HAPTORIDA	Mesodinium	Mesodinium rubrum	2 spheres * 5/8	3	16-20	3505.92	5000.64	17.5319	2.3017
6	12	N_Thi	3	Litostomatea	HAPTORIDA	Mesodinium	Mesodinium rubrum	sphere	5	27-33	14130	5000.64	70.659	8.52046
6	12	N_Thi	3	Litostomatea	HAPTORIDA	Mesodinium	Mesodinium rubrum	sphere	6	33-37	22437.9	5000.64	112.204	13.1538
6	12	N_Thi	3	Litostomatea	HAPTORIDA	Mesodinium	Mesodinium rubrum	2 spheres * 5/8	4	20-27	7451.37	8001.02	59.6186	7.4753
6	12	N_Thi	3	Litostomatea	HAPTORIDA	Mesodinium	Mesodinium rubrum	sphere	8	45-55	65416.7	10001.3	654.25	71.8523
6	12	N_Thi	3	Nostocophyceae (Cyanophyceae)	CHROOCOCCALES	Aphanothece	Aphanothece paralleliformis	cylinder	3-50k	1.5-2x0.8-1	57.2265	58875	3.36921	0.56855
6	12	N_Thi	3	Nostocophyceae (Cyanophyceae)	CHROOCOCCALES	Aphanothece	Aphanothece paralleliformis	cylinder	2-20k	1.5-2x0.8-1	22.8906	333625	7.63688	1.36279
6	12	N_Thi	3	Nostocophyceae (Cyanophyceae)	NOSTOCALES	Aphanizomenon	Aphanizomenon flosaquae	cylinder	1	5x100	1962.5	5700.73	11.1877	1.52171
6	12	N_Thi	3	Nostocophyceae (Cyanophyceae)	NOSTOCALES	Dolichospermum	Dolichospermum sp.	chain of spheres	1	4-5x100	1059.75	1000.13	1.05989	0.149684
6	12	N_Thi	3	Nostocophyceae (Cyanophyceae)	OSCILLATORIALES	Oscillatoriales	Oscillatoriales (cf. Planktolyngbya)	cylinder	3	2x100	314	7400.95	2.3239	0.353474
6	12	N_Thi	3	Nostocophyceae (Cyanophyceae)	SYNECHOCOCCALES	Aphanocapsa	Aphanocapsa sp.	sphere	13-50k	0.8-1.5	45.216	19625	0.887364	0.151909
6	12	N_Thi	3	Nostocophyceae (Cyanophyceae)	SYNECHOCOCCALES	Aphanocapsa	Aphanocapsa sp.	sphere	12-20k	0.8-1.5	18.0864	255125	4.61429	0.835335
6	12	N_Thi	3	Nostocophyceae (Cyanophyceae)	SYNECHOCOCCALES	Cyanodictyon	Cyanodictyon planctonicum	rotational ellipsoid	3-50k	0.8-1x1-2	31.7925	157000	4.99142	0.873044
6	12	N_Thi	3	Nostocophyceae (Cyanophyceae)	SYNECHOCOCCALES	Cyanodictyon	Cyanodictyon planctonicum	rotational ellipsoid	2-20k	0.8-1x1-2	12.717	215875	2.74528	0.507777
6	12	N_Thi	3	Ulvophyceae	ULOTHRICALES	Binuclearia	Binuclearia lauterbornii	rotational ellipsoid	2	3-4x10-12	70.5192	5887.5	0.415182	0.0691744
6	12	N_Thi	3			Flagellates	Flagellates	rotational ellipsoid	4	5-7	63.585	117750	7.48713	1.25535
6	12	N_Thi	3			Flagellates	Flagellates	rotational ellipsoid	2	2-3	4.59961	196250	0.902673	0.177647
17	12	N_Thi	3	Chlorophyceae	SPHAEROPLEALES	Monoraphidium	Monoraphidium contortum	2 cones (S.)	2	1.5-2x20-30	20.0339	1314875	26.342	4.73909
17	12	N_Thi	3	Chrysophyceae	PEDINELLALES	Pseudopedinella	Pseudopedinella	sphere	3	7-9	267.947	19625	5.25845	0.807608
17	12	N_Thi	3	Chrysophyceae	PEDINELLALES	Pseudopedinella	Pseudopedinella	sphere	4	9-11	523.333	39250	20.5408	3.02849
17	12	N_Thi	3	Diatomophyceae (Bacillariophyceae)	BACILLARIALES (PENNALES)	Cylindrotheca	Cylindrotheca closterium	rotational ellipsoid	7	3-4x25-28	179.734	117750	21.1636	1.71364
17	12	N_Thi	3	Diatomophyceae (Bacillariophyceae)	BACILLARIALES (PENNALES)	Nitzschia	Nitzschia	rotational ellipsoid	2	3x40	180	58875	10.5975	0.857849
17	12	N_Thi	3	Diatomophyceae (Bacillariophyceae)	BACILLARIALES (PENNALES)	Pennales	Pennales	half parallelepiped	5	4-6x50-70	600	5000.64	3.00038	0.193446
17	12	N_Thi	3	Diatomophyceae (Bacillariophyceae)	BACILLARIALES (PENNALES)	Pennales	Pennales	half parallelepiped	9	7-9x50-70	1680	17002.2	28.5637	1.51595
17	12	N_Thi	3	Diatomophyceae (Bacillariophyceae)	BACILLARIALES (PENNALES)	Pennales	Pennales	half parallelepiped	10	7-9x70-100	2380	25003.2	59.5076	2.95701
17	12	N_Thi	3	Diatomophyceae (Bacillariophyceae)	BACILLARIALES (PENNALES)	Pennales	Pennales	half parallelepiped	11	9-12x25-35	1260	78500	98.91	5.54273
17	12	N_Thi	3	Diatomophyceae (Bacillariophyceae)	BACILLARIALES (PENNALES)	Pennales	Pennales	half parallelepiped	2	4-6x15-25	200	98125	19.625	1.55729
17	12	N_Thi	3	Diatomophyceae (Bacillariophyceae)	BACILLARIALES (PENNALES)	Pseudo-nitzschia	Pseudo-nitzschia delicatissima	parallelepiped-20%	5	1-2x50-70	121.5	1000.13	0.121516	0.010595
17	12	N_Thi	3	Diatomophyceae (Bacillariophyceae)	BACILLARIALES (PENNALES)	Rhoicosphenia	Rhoicosphenia abbreviata	half parallelepiped	2	10-12x23-27	840	1000.13	0.840108	0.0508276
17	12	N_Thi	3	Diatomophyceae (Bacillariophyceae)	BACILLARIALES (PENNALES)	Synedra	Synedra ulna	half parallelepiped	2	5-10x130-180	3600	2000.26	7.20092	0.330903
17	12	N_Thi	3	Diatomophyceae (Bacillariophyceae)	BACILLARIALES (PENNALES)	Synedra	Synedra ulna	half parallelepiped	1	5-10x80-130	2475	6000.77	14.8519	0.732572
17	12	N_Thi	3	Diatomophyceae (Bacillariophyceae)	EUPODISCALES (BIDDULPHIALES, CENTRALES)	centrales	Centrales	cylinder	7	32-40	16828.4	500.064	8.4153	0.288935
17	12	N_Thi	3	Diatomophyceae (Bacillariophyceae)	EUPODISCALES (BIDDULPHIALES, CENTRALES)	centrales	Centrales	cylinder	9	50-60	65302.2	2000.26	130.621	3.47093
17	12	N_Thi	3	Diatomophyceae (Bacillariophyceae)	EUPODISCALES (BIDDULPHIALES, CENTRALES)	Chaetoceros	Chaetoceros	oval cylinder	12	11-15x11-15	1207.25	3000.38	3.62222	0.20463
17	12	N_Thi	3	Diatomophyceae (Bacillariophyceae)	EUPODISCALES (BIDDULPHIALES, CENTRALES)	Chaetoceros	Chaetoceros	oval cylinder	13	16-20x11-15	2314.49	4000.51	9.25916	0.462533
17	12	N_Thi	3	Diatomophyceae (Bacillariophyceae)	EUPODISCALES (BIDDULPHIALES, CENTRALES)	Chaetoceros	Chaetoceros cf. danicus	oval cylinder	3	17-18x11-13	2163.66	1000.13	2.16393	0.109483
17	12	N_Thi	3	Diatomophyceae (Bacillariophyceae)	EUPODISCALES (BIDDULPHIALES, CENTRALES)	Coscinodiscus	Coscinodiscus	cylinder	4	50-60	78362.6	1000.13	78.3727	2.01202
17	12	N_Thi	3	Diatomophyceae (Bacillariophyceae)	EUPODISCALES (BIDDULPHIALES, CENTRALES)	Melosira	Melosira lineata	cylinder	1	13-15x26-34	4615.8	6500.83	30.0065	1.31561
17	12	N_Thi	3	Diatomophyceae (Bacillariophyceae)	EUPODISCALES (BIDDULPHIALES, CENTRALES)	Melosira	Melosira moniliformis	cylinder	2	31-40x31-40	33656.9	4000.51	134.645	4.05533
17	12	N_Thi	3	Diatomophyceae (Bacillariophyceae)	EUPODISCALES (BIDDULPHIALES, CENTRALES)	Skeletonema	Skeletonema marinoi	cylinder	22	9-11x9-14	863.5	13083.3	11.2975	0.679956
17	12	N_Thi	3	Dinophyceae	DINOPHYSIALES	Dinophysis	Dinophysis acuminata	flattened ellipsoid	5	48-52	23550	5000.64	117.765	13.7651
17	12	N_Thi	3	Dinophyceae	DINOPHYSIALES	Dinophysis	Dinophysis norvegica	flattened ellipsoid	2	50-60	14718.8	5000.64	73.6032	8.8534
17	12	N_Thi	3	Dinophyceae	GYMNODINIALES	Gymnodinium	Gymnodinium	flattened ellipsoid	2	7-10x10-15	335.567	29437.5	9.87826	1.49645
17	12	N_Thi	3	Dinophyceae	PERIDINIALES	Heterocapsa	Heterocapsa rotundata	cone + half sphere	1	5-7x10-12	131.88	9812.5	1.29407	0.20753
17	12	N_Thi	3	Dinophyceae	PERIDINIALES	Heterocapsa	Heterocapsa triquetra	2 cones	5	17-21x25-28	2550.46	1000.13	2.55079	0.341448
17	12	N_Thi	3	Dinophyceae	PERIDINIALES	Oblea	Oblea rotunda	half cone + cut flattened ellipsoid	2	28-33	12717	500.064	6.35931	0.771785
17	12	N_Thi	3	Dinophyceae	PERIDINIALES	Protoperidinium	Protoperidinium brevipes	cone + half sphere	3	30-35	12447.4	500.064	6.22447	0.756409
17	12	N_Thi	3	Ebriophyceae	EBRIALES	Ebria	Ebria tripartita	half sphere-30%	3	27-33	4945.5	1000.13	4.94613	0.635876
17	12	N_Thi	3	Euglenophyceae	EUGLENALES	Eutreptiella	Eutreptiella	rotational ellipsoid	6	7-9x25-30	586.133	2000.26	1.17242	0.171667
17	12	N_Thi	3	Litostomatea	HAPTORIDA	Mesodinium	Mesodinium rubrum	sphere	5	27-33	14130	500.064	7.0659	0.852046
17	12	N_Thi	3	Nostocophyceae (Cyanophyceae)	CHROOCOCCALES	Lemmermanniella	Lemmermanniella pallida	cylinder	3k-50	0.5-1.6x1.1-3.7	117.75	39250	4.62169	0.746321
17	12	N_Thi	3	Nostocophyceae (Cyanophyceae)	CHROOCOCCALES	Snowella	Snowella litoralis	sphere	3=20 kom	2.4-4	342.972	1000.13	0.343016	0.051894
17	12	N_Thi	3	Nostocophyceae (Cyanophyceae)	NOSTOCALES	Anabaena	Anabaena sp.	cylinder		3-4x100	961.625	3650.47	3.51038	0.498706
17	12	N_Thi	3	Nostocophyceae (Cyanophyceae)	NOSTOCALES	Aphanizomenon	Aphanizomenon flosaquae	cylinder	1	5x100	1962.5	35004.5	68.6963	9.34385
17	12	N_Thi	3	Nostocophyceae (Cyanophyceae)	NOSTOCALES	Dolichospermum	Dolichospermum sp.	chain of spheres	1	4-5x100	1059.75	2000.26	2.11977	0.299368
17	12	N_Thi	3	Nostocophyceae (Cyanophyceae)	OSCILLATORIALES	Oscillatoriales	Oscillatoriales	cylinder	2	1.5x100	176.625	45137.5	7.97241	1.25595
17	12	N_Thi	3	Nostocophyceae (Cyanophyceae)	OSCILLATORIALES	Oscillatoriales	Oscillatoriales (cf. Planktolyngbya)	cylinder	3	2x100	314	7250.93	2.27679	0.346309
17	12	N_Thi	3	Nostocophyceae (Cyanophyceae)	SYNECHOCOCCALES	Aphanocapsa	Aphanocapsa sp.	sphere	14-100k	0.8-1.5	90.432	19625	1.77473	0.291239
17	12	N_Thi	3	Nostocophyceae (Cyanophyceae)	SYNECHOCOCCALES	Aphanocapsa	Aphanocapsa sp.	sphere	12-20k	0.8-1.5	18.0864	39250	0.709891	0.128513
17	12	N_Thi	3	Nostocophyceae (Cyanophyceae)	SYNECHOCOCCALES	Aphanocapsa	Aphanocapsa sp.	sphere	13-50k	0.8-1.5	45.216	98125	4.43682	0.759544
17	12	N_Thi	3	Nostocophyceae (Cyanophyceae)	SYNECHOCOCCALES	Cyanodictyon	Cyanodictyon planctonicum	rotational ellipsoid	3-50k	0.8-1x1-2	31.7925	1000.13	0.0317966	0.0055615
17	12	N_Thi	3	Prasinophyceae (Micromonadophyceae)	CHLORODENDRALES	Pyramimonas	Pyramimonas	trapezoid	2	5-7x5	120	39250	4.71	0.759704
17	12	N_Thi	3	Prymnesiophyceae (Haptophyceae)	PRYMNESIALES	Chrysochromulina	Chrysochromulina	sphere	2	4-6	65.4167	39250	2.5676	0.429759
17	12	N_Thi	3	Trebouxiophyceae	OOCYSTALES	Oocystis	Oocystis	rotational ellipsoid	3	5-6x8-12	158.308	2000.26	0.316657	0.0502196
17	12	N_Thi	3	Trebouxiophyceae	OOCYSTALES	Scenedesmus	Scenedesmus ellipticus	rotational ellipsoid	4	4-6x15-20	915.833	2000.26	1.8319	0.261027
17	12	N_Thi	3	Ulvophyceae	ULOTHRICALES	Binuclearia	Binuclearia lauterbornii	rotational ellipsoid	2	3-4x10-12	70.5192	5000.64	0.352641	0.0587543
17	12	N_Thi	3			Flagellates	Flagellates	rotational ellipsoid	4	5-7	63.585	58875	3.74357	0.627675
17	12	N_Thi	3			Flagellates	Flagellates	rotational ellipsoid	2	2-3	4.59961	157000	0.722139	0.142118
